# Supplementary material for: Microbiome and metabolome dynamics in phloem and rhizosphere of Pinus tabuliformis against Dendroctonus valens infestation
Source: Front Microbiol. 2026 Mar 4;17:1754801. doi: 10.3389/fmicb.2026.1754801 (PMC12997781; doi:10.3389/fmicb.2026.1754801)
Supplement: Supplementary file 1 [file Data_Sheet_1.zip › Supplementary Material/Table S1.xlsx]

## Sheet: Sheet1
Table S1 Sample information
Sampling location	Longxing Forest Farm
Sample	host	egg	larva	adult	infestion levels
1	Pinus tabulaeformis	600	90	13	T3
2	Pinus tabulaeformis	300	34	6	T2
3	Pinus tabulaeformis	500	1000+	12	T3
4	Pinus tabulaeformis	20	15	2	T1
5	Pinus tabulaeformis	85	24	3	T1
6	Pinus tabulaeformis	500	50	15	T3
7	Pinus tabulaeformis	380	30	5	T2
8	Pinus tabulaeformis	30	9	4	T1
9	Pinus tabulaeformis	250	27	8	T2
10	Pinus tabulaeformis	healthy			T0
11	Pinus tabulaeformis	healthy			T0
12	Pinus tabulaeformis	healthy			T0
