# Supplementary material for: Microbiome and metabolome dynamics in phloem and rhizosphere of Pinus tabuliformis against Dendroctonus valens infestation
Source: Front Microbiol. 2026 Mar 4;17:1754801. doi: 10.3389/fmicb.2026.1754801 (PMC12997781; doi:10.3389/fmicb.2026.1754801)
Supplement: Supplementary file 1 [file Data_Sheet_1.zip › Supplementary Material/Table S2.xlsx]

## Sheet: PT0-PT3
Table S2 Bacterial sequencing results of samples from phloem of Pinus tabulaeformis
Sample_info	Seq_num	Base_num(bp)	Mean_length(bp)	Min_length(bp)	Max_length(bp)	ASVs_num	Seq_num
PT0_1	68959	28085645	407.28	261	431	311	57264
PT0_2	66908	27272562	407.613	262	432	269	55586
PT0_3	46263	18831906	407.062	294	431	175	38216
PT1_1	67765	28799310	424.988	258	433	308	50665
PT1_2	49297	20900434	423.97	262	436	71	37561
PT1_3	69959	29152862	416.714	277	433	260	53998
PT2_1	90942	38290327	421.041	81	436	231	74483
PT2_2	73144	30598568	418.333	82	431	141	60643
PT2_3	59889	25390445	423.958	116	477	144	46783
PT3_1	74206	30581749	412.12	329	434	166	55230
PT3_2	66633	27664273	415.174	329	471	147	49736
PT3_3	68246	28505563	417.688	400	433	222	50763
	802211					2445	630928
	66850.9					203.75	52577.3
