# Supplementary material for: Microbiome and metabolome dynamics in phloem and rhizosphere of Pinus tabuliformis against Dendroctonus valens infestation
Source: Front Microbiol. 2026 Mar 4;17:1754801. doi: 10.3389/fmicb.2026.1754801 (PMC12997781; doi:10.3389/fmicb.2026.1754801)
Supplement: Supplementary file 1 [file Data_Sheet_1.zip › Supplementary Material/Table S3.xlsx]

## Sheet: PT0-PT3
Table S3 Fungal sequencing results of samples from phloem of Pinus tabulaeformis
Sample_info	Seq_num	Base_num(bp)	Mean_length(bp)	Min_length(bp)	Max_length(bp)	ASVs_num	Seq_num
PT0_1	47240	14776942	312.806	51	507	73	47127
PT0_2	72966	22810482	312.618	62	438	82	53400
PT0_3	91824	28371828	308.981	184	521	272	70027
PT1_1	46780	15637220	334.271	212	518	10	62312
PT1_2	60032	20176217	336.091	305	462	15	43628
PT1_3	53715	18023595	335.541	165	389	15	73188
PT2_1	67655	22266171	329.113	292	383	38	54370
PT2_2	70102	23174779	330.587	53	425	32	86218
PT2_3	67703	22529063	332.763	182	513	43	57214
PT3_1	57501	18962952	329.785	51	527	5	69409
PT3_2	58292	19355892	332.051	215	520	19	53957
PT3_3	52503	17376353	330.959	288	389	18	62642
	746313					622
	62192.8					51.8333
