# Supplementary material for: Microbiome and metabolome dynamics in phloem and rhizosphere of Pinus tabuliformis against Dendroctonus valens infestation
Source: Front Microbiol. 2026 Mar 4;17:1754801. doi: 10.3389/fmicb.2026.1754801 (PMC12997781; doi:10.3389/fmicb.2026.1754801)
Supplement: Supplementary file 1 [file Data_Sheet_1.zip › Supplementary Material/Table S4.xlsx]

## Sheet: 差异检验结果表_DiffStatMultiple_202503
Table S4 Test results of bacterial community difference in phloem of Pinus tabulaeformis under different infestation levels
Species name	RT0-mean(%)	RT0-sd(%)	RT1-mean(%)	RT1-sd(%)	RT2-mean(%)	RT2-sd(%)	RT3-mean(%)	RT3-sd(%)	Statistic	P_value	P_adjust
g__Fusicladium	0	0	0.00155	0.002685	0	0	0	0	NA	NA	NA
g__Cystolepiota	0.01085	0.0188	0	0	0	0	0.007752	0.01343	NA	NA	NA
g__Urceolella	0.6263	0.08659	0.3163	0.02461	0.07984	0.0188	0.02248	0.03894	75.7271	0.0004414	0.005591
g__Aspergillus	0.0217	0.03759	0	0	0	0	0	0	NA	NA	NA
g__unclassified_o__Glomerales	0.002326	0.004028	0	0	0	0	0	0	NA	NA	NA
g__Magnibotryascoma	0.07364	0.06404	0.0124	0.0117	0.01085	0.0188	0.05271	0.0913	0.81554	0.5497	0.5893
g__unclassified_f__Melanommataceae	0.1636	0.1564	0.02946	0.02259	0	0	0	0	NA	NA	NA
g__Calloriaceae_gen_Incertae_sedis	0.002326	0.004028	0	0	0	0	0	0	NA	NA	NA
g__Geoglossales_gen_Incertae_sedis	0.01628	0.0282	0	0	0	0	0	0	NA	NA	NA
g__Neopseudolachnella	0	0	0	0	0.00155	0.002685	0	0	NA	NA	NA
g__unclassified_c__Leotiomycetes	0.009302	0.01611	0.06589	0.007105	0.02481	0.03901	0.04031	0.05181	8.16116	0.03982	0.08564
g__Onygenales_gen_Incertae_sedis	0.01473	0.01281	0.00155	0.002685	0	0	0.01473	0.02551	NA	NA	NA
g__Fellomyces	0	0	0.03798	0.0242	0	0	0.01783	0.03088	NA	NA	NA
g__Hyaloscyphaceae_gen_Incertae_sedis	0.01395	0.02417	0.003101	0.005371	0.03023	0.01452	0.00155	0.002685	2.96026	0.1671	0.2295
g__Zygoascus	0	0	0.005426	0.003552	0	0	0	0	NA	NA	NA
g__Paraphoma	0.01938	0.0211	0.01008	0.009399	0.006977	0.01208	0.1589	0.1377	1.07724	0.4513	0.5044
g__unclassified_o__Hypocreales	0.04574	0.02794	0.01783	0.0165	0.007752	0.009682	0	0	NA	NA	NA
g__Pulvinula	0.01473	0.0117	0	0	0	0	0	0	NA	NA	NA
g__GS05_gen_Incertae_sedis	0.1581	0.06113	0.00155	0.002685	0	0	0.03411	0.01978	NA	NA	NA
g__GS11_gen_Incertae_sedis	0.8333	0.1678	0	0	0.002326	0.004028	0.02791	0.04834	NA	NA	NA
g__unclassified_f__Dothideaceae	0.04961	0.0221	0.003876	0.006713	0	0	0	0	NA	NA	NA
g__Sclerostagonospora	0	0	0	0	0.004651	0.008056	0	0	NA	NA	NA
g__Sympoventuriaceae_gen_Incertae_sedis	0.01783	0.002685	0.01938	0.003552	0.01395	0.01295	0.1597	0.2567	0.403923	0.7589	0.7724
g__Parapyrenochaeta	0	0	0	0	0.006201	0.01074	0.01783	0.03088	NA	NA	NA
g__Oidiodendron	1.45	0.2822	1.391	0.1143	7.27	5.043	2.569	0.1604	28.7918	0.003388	0.02272
g__Pseudoarthrographis	0.05271	0.02945	0	0	0	0	0	0	NA	NA	NA
g__Coniolariella	0	0	0	0	0.002326	0.004028	0	0	NA	NA	NA
g__Cryptodiscus	0	0	0.003101	0.005371	0	0	0	0	NA	NA	NA
g__unclassified_o__Atheliales	0	0	0.01008	0.008804	0.1132	0.04162	0	0	NA	NA	NA
g__Taphrina	0	0	0	0	0	0	0.0007752	0.001343	NA	NA	NA
g__Agaricomycetes_gen_Incertae_sedis	0	0	0.03178	0.01421	0	0	0	0	NA	NA	NA
g__Subplenodomus	0	0	0	0	0.006201	0.01074	0	0	NA	NA	NA
g__Aquilomyces	0.1341	0.03174	0	0	0.1171	0.02487	0	0	NA	NA	NA
g__Vishniacozyma	0	0	0	0	0.003101	0.005371	0	0	NA	NA	NA
g__Phaeoacremonium	0.003876	0.006713	0	0	0	0	0	0	NA	NA	NA
g__Sclerococcum	0	0	0.03798	0.008804	0.003876	0.006713	0	0	NA	NA	NA
g__Monosporascus	0	0	0.006977	0.008385	0	0	0.07132	0.02963	NA	NA	NA
g__Lithohypha	0.07364	0.05233	0.006977	0.006977	0.008527	0.008167	0.009302	0.01611	1.2094	0.4113	0.4743
g__Stachybotryaceae_gen_Incertae_sedis	0.00155	0.002685	0	0	0	0	0	0	NA	NA	NA
g__Cornuvesica	0	0	0	0	0.00155	0.002685	0	0	NA	NA	NA
g__Melanoleuca	0	0	0	0	0.002326	0.004028	0	0	NA	NA	NA
g__Sepedonium	0	0	0.01163	0	0	0	0	0	NA	NA	NA
g__Infundichalara	5.97	2.227	0.2124	0.1175	0.4015	0.1149	5.643	1.415	16.4262	0.01025	0.03435
g__Wallemia	0.003101	0.005371	0	0	0	0	0	0	NA	NA	NA
g__unclassified_f__Agaricaceae	0	0	0	0	0.003101	0.005371	0	0	NA	NA	NA
g__Tetracladium_f__Helotiaceae	0.3139	0.255	0	0	0	0	0.02093	0.03625	NA	NA	NA
g__Hericium	0.004651	0.008056	0	0	0	0	0	0	NA	NA	NA
g__Beauveria	0.3201	0.03921	0.2132	0.04618	0.1806	0.06172	0.107	0.002326	25.7742	0.008433	0.03237
g__Xylodon	0	0	0.02248	0.003552	0.003101	0.005371	0	0	NA	NA	NA
g__Arthrocatena	0.009302	0.01611	0.003876	0.006713	0.003876	0.006713	0	0	NA	NA	NA
g__Rozellomycota_gen_Incertae_sedis	0.4031	0.1399	3.539	0.2823	0.1729	0.08929	1.108	0.4829	98.491	0.000329	0.005179
g__Xenochalara	0	0	0.1543	0.02235	0.06434	0.05583	0.1333	0.008804	NA	NA	NA
g__Phlyctochytrium	0	0	0	0	0.002326	0.004028	0	0	NA	NA	NA
g__Galerina	0	0	0	0	0	0	0.01473	0.02551	NA	NA	NA
g__unclassified_o__Pleosporales	0.3077	0.0479	0.002326	0.004028	0.07829	0.1237	0.01163	0.02014	29.4168	0.006237	0.03006
g__Nectriopsis	0.1171	0.12	0	0	0.04651	0.02326	0.1574	0.2061	NA	NA	NA
g__Volutella	0	0	0	0	0.002326	0.004028	0.08682	0.1143	NA	NA	NA
g__Basidiobolus	0	0	0.003101	0.005371	0	0	0	0	NA	NA	NA
g__Syzygospora	0.1395	0.124	0.05736	0.03428	0.07287	0.01745	0.04574	0.04535	0.55872	0.6702	0.6946
g__Dactylonectria	0.06977	0.06977	0.03101	0.02804	0.04108	0.006713	0.1015	0.1562	0.323198	0.8102	0.8174
g__Sporidiobolales_gen_Incertae_sedis	0.3434	0.09142	0.05581	0.002326	0.2667	0.1232	0.1504	0.06404	10.7026	0.03308	0.07696
g__Paradevriesia	0.01085	0.01049	0.02015	0.01363	0.00155	0.002685	0	0	NA	NA	NA
g__unclassified_c__Agaricomycetes	0.01163	0.01163	0.04108	0.01548	0.004651	0.006153	0.04341	0.03788	4.17039	0.1013	0.168
g__unclassified_f__Thelephoraceae	0.1845	0.04451	0.5395	0.1907	0	0	0.0186	0.03222	NA	NA	NA
g__Exophiala	2.041	0.3697	0.5085	0.08605	0.4721	0.09055	0.7031	0.2316	13.364	0.01369	0.04334
g__GS01_phy_Incertae_sedis_gen_Incertae_sedis	0.08527	0.1082	0	0	0.0007752	0.001343	0.08682	0.09227	NA	NA	NA
g__unclassified_k__Fungi	18.08	4.511	1.286	0.2103	0.4225	0.03908	3.15	0.8324	30.2424	0.006109	0.03006
g__GS27_gen_Incertae_sedis	0.01473	0.01513	0	0	0	0	0	0	NA	NA	NA
g__unclassified_f__Aspergillaceae	1.636	0.3306	23.17	2.005	26.54	1.647	0.5263	0.07146	277.462	0.0001408	0.003218
g__Achaetomium	0.1202	0.1048	0.007752	0.006713	0.03178	0.0165	0.05814	0.1007	2.27684	0.233	0.2984
g__Alpinaria	0.002326	0.004028	0	0	0.007752	0.01343	0	0	NA	NA	NA
g__Wickerhamomyces	0.003101	0.005371	0	0	0	0	0	0	NA	NA	NA
g__Russula	0.05271	0.02999	1.196	0.1688	0.05969	0.01193	0.01085	0.009682	43.7499	0.001513	0.01568
g__Lopadostoma	0.004651	0.008056	0	0	0	0	0	0	NA	NA	NA
g__Leccinum	1.944	1.144	0	0	0.006977	0.004651	0	0	NA	NA	NA
g__Nectriaceae_gen_Incertae_sedis	0.1752	0.06681	0.1039	0.03866	0.124	0.01776	0.03643	0.03405	4.7079	0.08291	0.1426
g__Devriesia	0.03101	0.0517	0.02015	0.01281	0	0	0.003101	0.005371	NA	NA	NA
g__Trichoderma	0.607	0.1582	0.1147	0.01894	0.9721	0.05047	1.095	0.2312	199.582	0.0001694	0.003218
g__Humicola	0.01473	0.02551	0	0	0.01473	0.003552	0	0	NA	NA	NA
g__Sporidiobolaceae_gen_Incertae_sedis	0	0	0	0	0.004651	0.002326	0	0	NA	NA	NA
g__Basidiobolales_gen_Incertae_sedis	0	0	0	0	0	0	0.003101	0.005371	NA	NA	NA
g__Wardomyces	0	0	0	0	0.003101	0.005371	0	0	NA	NA	NA
g__Drechmeria	0	0	0	0	0.00155	0.002685	0	0	NA	NA	NA
g__Fusarium	0.4387	0.03166	0.02946	0.02999	0.0186	0.01014	0.1171	0.1027	118.539	0.0003634	0.005179
g__Chaetosphaeria	0.07442	0.03076	0.01705	0.0195	0.04031	0.007476	0.03488	0.03023	1.95306	0.2693	0.3337
g__Amphisphaeriales_gen_Incertae_sedis	0	0	0	0	0.00155	0.002685	0	0	NA	NA	NA
g__Leptosphaeria	1.63	0.3297	0.04884	0.01066	0.04263	0.02614	0.09845	0.08869	17.1158	0.01252	0.04079
g__Phaffia	0	0	0.00155	0.002685	0	0	0.007752	0.01343	NA	NA	NA
g__Tremellales_gen_Incertae_sedis	0.06201	0.01147	0	0	0	0	0	0	NA	NA	NA
g__Paragalactinia	0.00155	0.002685	0	0	0	0	0	0	NA	NA	NA
g__Achroceratosphaeria	0.003876	0.006713	0	0	0	0	0	0	NA	NA	NA
g__Trichosporiella	0.02248	0.01978	0.00155	0.002685	0.01938	0.005852	0.06822	0.1182	6.44236	0.05822	0.1106
g__Lobulomycetales_gen_Incertae_sedis	0.1077	0.09142	0	0	0	0	0.02558	0.01163	NA	NA	NA
g__Tulostoma	0.006201	0.01074	0	0	0	0	0	0	NA	NA	NA
g__Cyberlindnera	0	0	6.947	0.4378	5.756	1.273	26.8	2.52	NA	NA	NA
g__Xenopolyscytalum	0.06046	0.1047	0	0	0.06279	0.02014	0	0	NA	NA	NA
g__Podospora	0.006977	0.01208	0	0	0	0	0	0	NA	NA	NA
g__Metapochonia	0.0217	0.01363	0.07597	0.01477	0.06511	0.08069	0.01938	0.02593	6.31689	0.0498	0.09961
g__unclassified_o__Boletales	0.01008	0.01745	0	0	0	0	0.03333	0.02945	NA	NA	NA
g__Lachnum	0.03721	0.02515	1.529	0.7502	0	0	0.1008	0.09889	NA	NA	NA
g__Umbelopsis	3.302	0.7704	12.43	1.67	5.752	1.063	2.922	0.1663	27.9911	0.006328	0.03006
g__Gemmina	0	0	0.02946	0.01049	0.04263	0.03781	0	0	NA	NA	NA
g__Neocucurbitaria	0.03256	0.03511	0	0	0.006201	0.005852	0.08372	0.0915	NA	NA	NA
g__Phallus	0	0	0.004651	0.008056	0	0	0.008527	0.007476	NA	NA	NA
g__Ascochyta	0.2791	0.1362	0	0	0.01163	0.008056	0	0	NA	NA	NA
g__Barbatosphaeria	0	0	0	0	0	0	0.04729	0.0819	NA	NA	NA
g__Polyozellus	0	0	0.002326	0.004028	0	0	0	0	NA	NA	NA
g__Polyphilus	1.276	0.3649	0.2488	0.06887	0.2961	0.07443	0.3046	0.16	5.80555	0.05799	0.1106
g__Orbiliales_gen_Incertae_sedis	0.03333	0.04265	0.008527	0.007105	0.02093	0.008385	0.02946	0.05102	1.18091	0.4216	0.4806
g__Pseudeurotiaceae_gen_Incertae_sedis	0.3969	0.111	0.1829	0.02465	1.898	0.3269	0.676	0.06438	57.4244	0.001446	0.01568
g__Phomatospora	0.00155	0.002685	0	0	0	0	0	0	NA	NA	NA
g__Sagenomella	0	0	0	0	0.01783	0.009399	0.02093	0.03625	NA	NA	NA
g__Hyalodendriella	0.1566	0.04365	0.1891	0.03963	0.07054	0.02282	0.1085	0.07326	6.14154	0.053	0.1042
g__unclassified_o__Orbiliales	0	0	0.00155	0.002685	0.008527	0.007476	0	0	NA	NA	NA
g__unclassified_f__Didymellaceae	0.1907	0.04839	0.06899	0.02593	0.03721	0.04703	0.03566	0.06176	5.12547	0.06979	0.1283
g__unclassified_o__Polyporales	0.04651	0.0633	0	0	0	0	0.0155	0.02685	NA	NA	NA
g__unclassified_o__Archaeorhizomycetales	0.02326	0.02621	0.01163	0.01295	0.01085	0.0188	0.005426	0.007476	0.419857	0.7489	0.7692
g__unclassified_f__Inocybaceae	0.01163	0.01014	0.00155	0.002685	0.0007752	0.001343	0	0	NA	NA	NA
g__Clavaria	0	0	0.002326	0.002326	0.003101	0.003552	0	0	NA	NA	NA
g__Cryptococcus	1.225	0.3788	0.04031	0.004841	0.01163	0.01452	0.2403	0.2817	10.0667	0.03193	0.07696
g__Melanogaster	0	0	0.007752	0.006713	0.0007752	0.001343	0.02868	0.01421	NA	NA	NA
g__Desmazierella	0.02015	0.0188	0	0	0	0	0	0	NA	NA	NA
g__Pezicula	0.07829	0.04891	0	0	0	0	0.004651	0.008056	NA	NA	NA
g__Clavulinopsis	0.009302	0.009302	0.0007752	0.001343	0	0	0	0	NA	NA	NA
g__unclassified_f__Lipomycetaceae	0	0	0	0	0.01938	0.01776	0.03721	0.06445	NA	NA	NA
g__Haptocillium	0.02868	0.03174	0.01473	0.005852	0.008527	0.008167	0.09457	0.0365	4.15559	0.1017	0.168
g__Podila	1.23	0.225	0.2907	0.07917	0.9736	0.237	3.307	0.5458	35.4297	0.003133	0.02233
g__Lapidomyces	0	0	0	0	0.004651	0.008056	0	0	NA	NA	NA
g__Hyalorbilia	0.01938	0.01865	0	0	0	0	0.007752	0.01343	NA	NA	NA
g__Periconia	0.1961	0.07562	0	0	0	0	0	0	NA	NA	NA
g__Pseudallescheria	0	0	0	0	0.003101	0.005371	0	0	NA	NA	NA
g__Nemania	0.0155	0.01776	0	0	0	0	0	0	NA	NA	NA
g__unclassified_f__Hyaloscyphaceae	0.005426	0.009399	0	0	0.003876	0.006713	0	0	NA	NA	NA
g__Chaetomium	0.003101	0.005371	0	0	0	0	0	0	NA	NA	NA
g__Lentamyces	0	0	0.00155	0.002685	0	0	0	0	NA	NA	NA
g__Parathyridaria	0	0	0	0	0	0	0.01938	0.03357	NA	NA	NA
g__Sistotrema	0	0	0	0	0.005426	0.009399	0	0	NA	NA	NA
g__Wynnella	0.1434	0.06741	0	0	0.003101	0.005371	0.1442	0.1377	NA	NA	NA
g__Trichoglossum	0	0	0.007752	0.001343	0	0	0	0	NA	NA	NA
g__Lophium	0.08139	0.07653	0.006201	0.004841	0.0186	0.02829	0.07829	0.09008	1.27013	0.4119	0.4743
g__unclassified_f__Cordycipitaceae	0.00155	0.002685	0.02248	0.009682	0.008527	0.01477	0.007752	0.01343	3.3496	0.1487	0.2201
g__Cryptosporiopsis	0.1907	0.1035	0.0907	0.07657	0.03411	0.007476	0.6604	0.5018	3.11805	0.1719	0.2305
g__Cadophora	2.279	0.3907	0.4581	0.1663	0.7876	0.2082	1.845	0.4614	17.9338	0.007531	0.0318
g__unclassified_f__Mucoraceae	0	0	0	0	0.00155	0.002685	0	0	NA	NA	NA
g__Pestalotiopsis	0.2442	0.2257	0	0	0	0	0	0	NA	NA	NA
g__Candida	0.01008	0.01193	19.42	0.9053	14.48	3.113	10.72	1.341	389.254	0.0001003	0.003218
g__Triscelophorus	0.1597	0.1038	0.009302	0.009302	0.008527	0.009399	0.06977	0.06863	2.15367	0.2356	0.2984
g__Peterozyma	0	0	0.02326	0.03441	0	0	0	0	NA	NA	NA
g__Myxotrichum	0.004651	0.008056	0	0	0.02481	0.04296	0.07209	0.07653	NA	NA	NA
g__Sclerogaster	0.002326	0.004028	0	0	0	0	0	0	NA	NA	NA
g__Titaea	0.5558	0.09276	0.02868	0.01548	0.1031	0.02794	0.4992	0.197	29.6789	0.004048	0.02429
g__Dactylellina	0.007752	0.01343	0	0	0	0	0	0	NA	NA	NA
g__Nigrograna	0	0	0	0	0	0	0.04031	0.06982	NA	NA	NA
g__Hyaloscypha	0.007752	0.01343	0.02791	0.02093	0.01628	0.0282	0	0	NA	NA	NA
g__Rhizophydium	0	0	0.0007752	0.001343	0	0	0	0	NA	NA	NA
g__Typhula	0	0	0	0	0	0	0.03488	0.06042	NA	NA	NA
g__Basidiodendron	0.131	0.04547	0.2333	0.0745	0.04806	0.0712	0.2116	0.1761	2.60172	0.1836	0.2434
g__unclassified_f__Helotiales_fam_Incertae_sedis	0	0	0.004651	0.004028	0	0	0	0	NA	NA	NA
g__GS18_gen_Incertae_sedis	0.4581	0.4778	0.003101	0.002685	0.002326	0.004028	0.1109	0.1535	1.06333	0.46	0.5091
g__Sphaerulina	0	0	0.0007752	0.001343	0.002326	0.004028	0	0	NA	NA	NA
g__Leptodontidium	4.572	1.385	2.003	0.1128	17.48	3.477	6.017	0.5083	58.8954	0.001922	0.01826
g__Hemimycena	0.04341	0.03491	0.03023	0.009302	0	0	0.0155	0.02685	NA	NA	NA
g__Melanophyllum	0	0	0	0	0.03178	0.009399	0	0	NA	NA	NA
g__Ophiocordyceps	0	0	0	0	0.003101	0.005371	0.05039	0.06128	NA	NA	NA
g__Agaricostilbales_gen_Incertae_sedis	0.01938	0.03357	0	0	0	0	0	0	NA	NA	NA
g__unclassified_o__Tremellales	1.303	0.1569	0	0	0.02868	0.02487	0.03488	0.06042	NA	NA	NA
g__Parazalerion	0	0	0.002326	0.004028	0	0	0	0	NA	NA	NA
g__Solicoccozyma	1.343	0.3061	0.262	0.07693	0.2434	0.1115	0.6287	0.0949	15.615	0.009339	0.03237
g__Filobasidium	0.003876	0.006713	0	0	0	0	0	0	NA	NA	NA
g__Lepista	0.006977	0.006153	0	0	0	0	0	0	NA	NA	NA
g__Fellozyma	0	0	0	0	0	0	0.02248	0.03894	NA	NA	NA
g__Gaeumannomyces	0.02946	0.03157	0.06124	0.01682	0	0	0	0	NA	NA	NA
g__Hypomyces	0.01163	0.01066	0.006977	0.01208	0.00155	0.002685	0	0	NA	NA	NA
g__Darksidea	0	0	0.00155	0.002685	0.01085	0.01322	0	0	NA	NA	NA
g__unclassified_o__Sordariales	0.269	0.0611	0	0	0.004651	0.004651	0	0	NA	NA	NA
g__Trichophaea	0	0	0	0	0	0	0.08759	0.1517	NA	NA	NA
g__Geoglossum	0.009302	0.008056	0	0	0	0	0	0	NA	NA	NA
g__Pannariaceae_gen_Incertae_sedis	0	0	0.006201	0.01074	0	0	0	0	NA	NA	NA
g__unclassified_f__Clavariaceae	0.02015	0.02725	0	0	0	0	0	0	NA	NA	NA
g__unclassified_o__Helotiales	0.6682	0.07501	0.4341	0.01865	0.5946	0.1138	0.7806	0.4412	8.23028	0.04421	0.09
g__Olpidium	0	0	0.00155	0.002685	0	0	0	0	NA	NA	NA
g__Mucor	0.09535	0.03721	0.2077	0.09192	0.02636	0.02572	0.02403	0.02161	4.83819	0.07563	0.1326
g__Archaeorhizomyces	0.005426	0.009399	0	0	0.01318	0.02282	0.00155	0.002685	NA	NA	NA
g__Anthostomella	0	0	0	0	0	0	0.003101	0.005371	NA	NA	NA
g__Absidia	0.01163	0.01295	0.06046	0.01628	0.1031	0.04451	0.114	0.05031	7.89098	0.03569	0.08022
g__Tomentella	0.186	0.03511	0.006977	0.006977	0.008527	0.004841	0.3209	0.1838	21.0994	0.006915	0.03032
g__Pyrenochaetopsis	1.267	0.6083	0	0	0.003101	0.005371	0	0	NA	NA	NA
g__unclassified_f__Pseudeurotiaceae	0.5263	0.06198	0.3791	0.008385	1.057	0.6219	1.04	0.2454	9.96159	0.03595	0.08022
g__Nothodactylaria	0.01163	0.01014	0	0	0	0	0	0	NA	NA	NA
g__unclassified_f__Leptosphaeriaceae	0	0	0	0	0.01163	0.01014	0	0	NA	NA	NA
g__Mytilinidiales_gen_Incertae_sedis	0.5457	0.2815	0.1558	0.05031	0.2326	0.03967	0.1612	0.1001	2.33276	0.2125	0.2785
g__Meliniomyces	0	0	0	0	0.02093	0.02515	0.01628	0.0282	NA	NA	NA
g__Colacogloea	0	0	0	0	0	0	0.01085	0.0188	NA	NA	NA
g__Pluteus	0.02093	0.03625	0.00155	0.002685	0.0007752	0.001343	0	0	NA	NA	NA
g__Helvellosebacina	0.04961	0.01099	0.08294	0.01548	0.00155	0.002685	0	0	NA	NA	NA
g__Mucorales_gen_Incertae_sedis	0.05814	0.05409	0.003876	0.006713	0	0	0.0124	0.0117	NA	NA	NA
g__Hymenoscyphus	0.5387	0.06616	0.004651	0.008056	0.01318	0.01402	0	0	NA	NA	NA
g__unclassified_o__Sebacinales	0.01705	0.01745	0	0	0	0	0	0	NA	NA	NA
g__unclassified_o__Xylariales	0.006977	0.01208	0.003101	0.005371	0	0	0	0	NA	NA	NA
g__Coniozyma	0.03721	0.06445	0.004651	0.008056	0	0	0	0	NA	NA	NA
g__unclassified_p__Chytridiomycota	0.03101	0.01978	0.003101	0.003552	0	0	0.01395	0.02417	NA	NA	NA
g__unclassified_f__Verrucariaceae	0	0	0	0	0	0	0.01395	0.02417	NA	NA	NA
g__Blastocladiomycota_gen_Incertae_sedis	0	0	0	0	0	0	0.003101	0.005371	NA	NA	NA
g__Aequabiliella	0	0	0.00155	0.002685	0	0	0.03023	0.05236	NA	NA	NA
g__Coniothyrium	0.009302	0.01611	0	0	0	0	0	0	NA	NA	NA
g__Zygorhynchus	0.6953	0.1641	0.02015	0.01281	0.162	0.06681	0.09457	0.02551	19.4184	0.00898	0.03237
g__Pleotrichocladium	0.01318	0.01147	0.03488	0.01014	0.01783	0.01682	0.01628	0.0282	1.71441	0.2943	0.3573
g__Entoloma	0	0	0	0	0.005426	0.009399	0.02403	0.04162	NA	NA	NA
g__Neosetophoma	0.02481	0.04296	0	0	0	0	0	0	NA	NA	NA
g__Coniochaeta	0.06201	0.05107	0.01008	0.01745	0.00155	0.001343	0.03101	0.05371	1.3835	0.3865	0.4589
g__Ctenomyces	0.01085	0.0188	0	0	0	0	0	0	NA	NA	NA
g__unclassified_p__Basidiomycota	0.07132	0.0607	0	0	0.1031	0.03605	0	0	NA	NA	NA
g__Melaspileella	0	0	0.003101	0.005371	0	0	0.0124	0.02148	NA	NA	NA
g__Phialomyces	0	0	0.02481	0.01099	0	0	0.03178	0.05505	NA	NA	NA
g__Pholiota	0	0	0	0	0.00155	0.002685	0	0	NA	NA	NA
g__unclassified_o__Chaetothyriales	0.003101	0.005371	0.03333	0.02908	0.01008	0.01049	0.1295	0.06285	3.83902	0.119	0.1885
g__Flavocillium	0.02403	0.004841	0.03333	0.02294	0.00155	0.002685	0	0	NA	NA	NA
g__Coprinellus	0.02248	0.03894	0.002326	0.004028	0.002326	0.004028	0	0	NA	NA	NA
g__Helotiales_gen_Incertae_sedis	0.0007752	0.001343	0	0	0.002326	0.004028	0	0	NA	NA	NA
g__unclassified_f__Myxotrichaceae	0.007752	0.01343	0.02868	0.0195	0.03178	0.04353	0.04496	0.07787	0.803805	0.5531	0.5893
g__unclassified_f__Phacidiaceae	0	0	0	0	0.003101	0.005371	0	0	NA	NA	NA
g__Polydesmia	0	0	0.01163	0.006153	0	0	0	0	NA	NA	NA
g__Alatospora	0.8542	0.389	0.04961	0.04595	0.03721	0.004028	0.02015	0.03491	3.38731	0.1554	0.2242
g__Aphanoascus	0	0	0	0	0.005426	0.009399	0	0	NA	NA	NA
g__unclassified_f__Ceratobasidiaceae	0.0007752	0.001343	0.00155	0.002685	0	0	0	0	NA	NA	NA
g__Tremella	0	0	0.008527	0.004841	0	0	0	0	NA	NA	NA
g__Geminibasidium	0	0	0	0	0.0007752	0.001343	0	0	NA	NA	NA
g__Oberwinklerozyma	0	0	0	0	0	0	0.0186	0.0186	NA	NA	NA
g__Dendrospora	0	0	0.004651	0.008056	0.002326	0.004028	0	0	NA	NA	NA
g__Hirsutella	0.005426	0.004841	0	0	0	0	0	0	NA	NA	NA
g__Gryganskiella	0.1729	0.07805	0.3008	0.1202	0.02946	0.02329	0.1822	0.04722	10.4762	0.02445	0.06194
g__Endoradiciella	0.003876	0.006713	0.00155	0.002685	0.004651	0.004651	0	0	NA	NA	NA
g__Kuraishia	0	0	0.06279	0.01415	0.02791	0.01231	0.1093	0.1619	NA	NA	NA
g__Roesleria	0.06589	0.02562	0.3031	0.03225	0.1713	0.09713	0.06744	0.02829	30.6302	0.002381	0.01939
g__Lamprospora	0	0	0	0	0.003101	0.002685	0	0	NA	NA	NA
g__Litschauerella	0.006201	0.01074	0.4442	0.2352	0	0	0	0	NA	NA	NA
g__Lecanoromycetes_gen_Incertae_sedis	0.01938	0.01978	0	0	0	0	0	0	NA	NA	NA
g__Hymenochaetales_gen_Incertae_sedis	1.322	0.6693	0.07907	0.01525	0.009302	0.01066	1.981	0.5798	21.6718	0.00669	0.03032
g__Pulvinulaceae_gen_Incertae_sedis	0.007752	0.01343	0	0	0	0	0	0	NA	NA	NA
g__Paraphaeosphaeria	0	0	0.0007752	0.001343	0	0	0	0	NA	NA	NA
g__Pseudogymnoascus	8.103	1.297	0.06667	0.06052	0.5318	0.1231	2.829	0.7941	44.2975	0.002184	0.01915
g__Xenasmatella	0.00155	0.002685	0.004651	0.008056	0.0124	0.01099	0.05504	0.02593	3.73256	0.128	0.1972
g__unclassified_f__Chaetosphaeriaceae	0	0	0	0	0	0	0.01473	0.02551	NA	NA	NA
g__Keithomyces	0.002326	0.004028	0.03411	0.008804	0.05814	0.03076	0.02015	0.01806	10.2125	0.02716	0.0673
g__unclassified_f__Gymnoascaceae	0	0	0	0	0	0	0.02093	0.02093	NA	NA	NA
g__Cephalothecaceae_gen_Incertae_sedis	0.02946	0.0117	0	0	0.006977	0.006153	0.04729	0.0429	NA	NA	NA
g__Leuconeurospora	0.01163	0.02014	0.006977	0.01208	0.01705	0.009399	0	0	NA	NA	NA
g__Clavariaceae_gen_Incertae_sedis	0.03101	0.03873	0	0	0.01318	0.01281	0.01085	0.0117	NA	NA	NA
g__Lophodermium	0	0	0	0	0	0	0.0186	0.03222	NA	NA	NA
g__Claudopus	0.007752	0.01343	0	0	0	0	0	0	NA	NA	NA
g__Saccharomycopsis	0	0	0.01628	0.01231	0.1364	0.07214	0.6015	0.2403	NA	NA	NA
g__Minutisphaera	0.1426	0.239	0.1752	0.02161	0	0	0.01938	0.03357	NA	NA	NA
g__Preussia	0.006201	0.01074	0	0	0.003101	0.003552	0.02558	0.04431	NA	NA	NA
g__Piskurozymaceae_gen_Incertae_sedis	0	0	0.00155	0.002685	0	0	0	0	NA	NA	NA
g__Hypsizygus	0	0	0	0	0	0	0.0155	0.02685	NA	NA	NA
g__Sarea	0	0	0.00155	0.002685	0	0	0.01628	0.0282	NA	NA	NA
g__Sarcoscypha	0	0	0	0	0.01705	0.01049	0	0	NA	NA	NA
g__Sporidesmiella	0.007752	0.01343	0	0	0	0	0	0	NA	NA	NA
g__Montagnulaceae_gen_Incertae_sedis	1.298	0.3417	0.008527	0.008167	0.006201	0.008804	0.05969	0.1034	10.9208	0.02136	0.0584
g__Tricholoma	0	0	0.0124	0.01421	0.01085	0.005852	0.01008	0.01745	NA	NA	NA
g__Rhizophydiales_gen_Incertae_sedis	0.03023	0.03256	0	0	0	0	0	0	NA	NA	NA
g__Parafenestella	0.01395	0.02417	0	0	0	0	0	0	NA	NA	NA
g__Thelephora	0.02868	0.01049	0	0	0	0	0	0	NA	NA	NA
g__unclassified_f__Mycosphaerellaceae	0	0	0.01163	0.02014	0	0	0	0	NA	NA	NA
g__Sclerotiniaceae_gen_Incertae_sedis	0	0	0	0	0	0	0.01008	0.01745	NA	NA	NA
g__Scytalidium	0.003876	0.006713	0	0	0	0	0	0	NA	NA	NA
g__Sebacinaceae_gen_Incertae_sedis	0.006201	0.01074	0.0007752	0.001343	0.00155	0.002685	0	0	NA	NA	NA
g__Cutaneotrichosporon	0.05504	0.0598	0.00155	0.002685	0.005426	0.009399	0.9852	0.5203	3.27193	0.1574	0.2242
g__Cladochytriales_gen_Incertae_sedis	0	0	0	0	0	0	0.002326	0.004028	NA	NA	NA
g__Myrmecridium	0	0	0	0	0.003876	0.006713	0	0	NA	NA	NA
g__Arbusculina	0.0155	0.01936	0	0	0	0	0	0	NA	NA	NA
g__Mutinus	0	0	0	0	0	0	0.002326	0.004028	NA	NA	NA
g__Acremonium	0.01938	0.01714	0	0	0	0	0	0	NA	NA	NA
g__Trichomerium	0.01628	0.02243	0	0	0.003101	0.005371	0.003101	0.005371	NA	NA	NA
g__unclassified_f__Didymosphaeriaceae	0.06589	0.03723	0	0	0	0	0	0	NA	NA	NA
g__unclassified_f__Cucurbitariaceae	0.006977	0.01208	0	0	0	0	0	0	NA	NA	NA
g__unclassified_c__Cystobasidiomycetes	0	0	0	0	0.002326	0.004028	0	0	NA	NA	NA
g__Neovaginatispora	0.009302	0.01611	0	0	0	0	0	0	NA	NA	NA
g__unclassified_o__Agaricales	0.1403	0.02508	0.03256	0.02742	0.002326	0.004028	0.08372	0.04645	23.9348	0.008614	0.03237
g__Sepultariella	0.006201	0.01074	0	0	0	0	0	0	NA	NA	NA
g__Gymnoascaceae_gen_Incertae_sedis	0.0155	0.02685	0	0	0	0	0	0	NA	NA	NA
g__Agaricostilbomycetes_gen_Incertae_sedis	0.00155	0.002685	0	0	0	0	0	0	NA	NA	NA
g__Sebacinales_gen_Incertae_sedis	0.03023	0.02682	0	0	0	0	0	0	NA	NA	NA
g__unclassified_f__Hypocreaceae	0.00155	0.002685	0	0	0.004651	0.004651	0	0	NA	NA	NA
g__Ascocorticium	0	0	0.00155	0.002685	0	0	0	0	NA	NA	NA
g__Hebeloma	0.006977	0.01208	0.004651	0.004651	0	0	0	0	NA	NA	NA
g__Fungi_gen_Incertae_sedis	0.2357	0.1833	0.02558	0.01846	0.04341	0.05583	0.3543	0.1939	3.02946	0.1698	0.2304
g__Trechispora	0.0007752	0.001343	0.006201	0.005852	0	0	0.04341	0.02755	NA	NA	NA
g__Inocybe	0.724	0.0165	0.006201	0.005371	0.05581	0.03256	0.1077	0.09629	1248.56	6.832e-06	0.0007789
g__Sporormiella	0.1015	0.0334	0	0	0.002326	0.004028	0	0	NA	NA	NA
g__Atractospora	0.03333	0.03035	0.005426	0.007476	0	0	0	0	NA	NA	NA
g__Entomortierella	0	0	0.006977	0.008385	0	0	0.04108	0.03781	NA	NA	NA
g__Kostermansinda	0	0	0.002326	0.004028	0	0	0	0	NA	NA	NA
g__Cerinomyces	0	0	0.003101	0.005371	0	0	0	0	NA	NA	NA
g__Nectria	0	0	0	0	0.002326	0.004028	0.01628	0.0282	NA	NA	NA
g__Cladobotryum	0.004651	0.008056	0.006977	0.008385	0.00155	0.002685	0	0	NA	NA	NA
g__Clitopaxillus	0	0	0	0	0.0007752	0.001343	0	0	NA	NA	NA
g__Halokirschsteiniothelia	0.0124	0.02148	0.2264	0.06725	0	0	0.08217	0.1423	NA	NA	NA
g__Tulasnella	0.01783	0.01049	0	0	0	0	0	0	NA	NA	NA
g__Saccharomycetales_gen_Incertae_sedis	0.4062	0.1407	0.138	0.03026	0.2357	0.1047	0.5023	0.1763	5.74281	0.07129	0.129
g__Acaulium	0	0	0	0	0.0124	0.008804	0	0	NA	NA	NA
g__Ilyonectria	0.1884	0.01677	0.1302	0.002326	0.07132	0.0211	0.2209	0.06253	15.7127	0.01757	0.05272
g__Atrocalyx	0.009302	0.01611	0	0	0	0	0	0	NA	NA	NA
g__Lactarius	0	0	0.1233	0.1249	0	0	0	0	NA	NA	NA
g__Linnemannia	3.088	0.62	1.582	0.2438	0.9519	0.2263	3.219	1.085	11.111	0.01927	0.05492
g__Phialocephala	0.08217	0.03781	0	0	0	0	0	0	NA	NA	NA
g__Immotthia	0.009302	0.01611	0	0	0	0	0	0	NA	NA	NA
g__unclassified_f__Helotiaceae	0.0155	0.02685	0.02868	0.04188	0.00155	0.002685	0	0	NA	NA	NA
g__Myxotrichaceae_gen_Incertae_sedis	0.002326	0.004028	0.00155	0.002685	0	0	0	0	NA	NA	NA
g__Penicillium	2.572	0.2401	8.373	3.304	2.991	2.725	0.7372	0.4357	12.7586	0.01849	0.05406
g__Rhexocercosporidium	0.1612	0.04328	0.01473	0.02551	0	0	0.04031	0.06982	NA	NA	NA
g__Parametarhizium	0.04496	0.03894	0	0	0	0	0	0	NA	NA	NA
g__Teratosphaeriaceae_gen_Incertae_sedis	0	0	0.003876	0.006713	0	0	0	0	NA	NA	NA
g__Conlarium	0.08527	0.07815	0	0	0.003101	0.005371	0	0	NA	NA	NA
g__Clavicipitaceae_gen_Incertae_sedis	0	0	0.0007752	0.001343	0	0	0	0	NA	NA	NA
g__Lobulomycetes_gen_Incertae_sedis	0	0	0	0	0.00155	0.002685	0	0	NA	NA	NA
g__Basidiobolomycetes_gen_Incertae_sedis	0	0	0.0007752	0.001343	0.003101	0.005371	0	0	NA	NA	NA
g__Orbilia	0.003101	0.005371	0	0	0.0007752	0.001343	0	0	NA	NA	NA
g__Psathyrella	0.002326	0.004028	0	0	0.04729	0.01978	0	0	NA	NA	NA
g__Cyphellophora	0.1798	0.09399	0.02636	0.01513	0.0155	0.01633	0.1008	0.07608	3.04827	0.1534	0.2242
g__Arachnomyces	0	0	0	0	0.008527	0.01477	0	0	NA	NA	NA
g__GS14_gen_Incertae_sedis	0	0	0	0	0	0	0.005426	0.009399	NA	NA	NA
g__Sakaguchia	0.01163	0.02014	0	0	0	0	0.0124	0.02148	NA	NA	NA
g__Mycena	0.0186	0.01066	0.7915	0.04169	0.01395	0.01525	0.0155	0.01363	255.303	2.953e-05	0.001683
g__Herpotrichiellaceae_gen_Incertae_sedis	0	0	0.002326	0.004028	0	0	0.08604	0.08179	NA	NA	NA
g__Arthrobotrys	0.01473	0.0165	0	0	0	0	0	0	NA	NA	NA
g__Leptodophora	0.4302	0.2403	0.03333	0.03373	0.05194	0.05621	0.1519	0.1952	2.23742	0.2294	0.2972
g__Dissophora	0	0	0.002326	0.004028	0	0	0	0	NA	NA	NA
g__Niesslia	0.004651	0.008056	0.002326	0.004028	0.03333	0.03259	0.05039	0.08727	0.905567	0.5168	0.5611
g__Wojnowiciella	0	0	0	0	0.006977	0.01208	0	0	NA	NA	NA
g__unclassified_f__Chaetomiaceae	0.02636	0.003552	0.008527	0.01281	0.09767	0.03655	0	0	NA	NA	NA
g__Microbotryomycetes_gen_Incertae_sedis	0	0	0	0	0.0007752	0.001343	0	0	NA	NA	NA
g__Laburnicola	0	0	0	0	0.002326	0.004028	0	0	NA	NA	NA
g__Rhizopogon	0.3093	0.114	0.5426	0.1188	0.7	0.1425	1.026	0.1855	9.31845	0.02305	0.06111
g__unclassified_f__Lophiostomataceae	0.04108	0.009399	0	0	0	0	0	0	NA	NA	NA
g__Thyronectria	0	0	0.00155	0.002685	0	0	0.02403	0.04162	NA	NA	NA
g__Hymenogaster	0.2884	0.08086	0	0	0	0	0	0	NA	NA	NA
g__Ceratocystiopsis	0	0	0	0	0.004651	0.008056	0	0	NA	NA	NA
g__Mariannaea	0.0155	0.02685	0	0	0.09922	0.01583	0.8581	0.6999	NA	NA	NA
g__unclassified_f__Valsaceae	0.01938	0.03357	0	0	0	0	0.1132	0.09162	NA	NA	NA
g__Tapesia	0	0	0.004651	0.004651	0.02868	0.006713	0	0	NA	NA	NA
g__Aureobasidium	0	0	0.004651	0.008056	0.006201	0.01074	0.0186	0.03222	NA	NA	NA
g__Lecanicillium	0.008527	0.01477	0	0	0.003101	0.005371	0.02248	0.03894	NA	NA	NA
g__unclassified_c__Tremellomycetes	0.01473	0.0165	0.002326	0.002326	0.003101	0.005371	0	0	NA	NA	NA
g__Sporothrix	0	0	0	0	0	0	0.01395	0.02417	NA	NA	NA
g__Capnobotryella	0.01395	0.01846	0.01163	0.008385	0	0	0	0	NA	NA	NA
g__Schizothecium	0	0	0	0	0.003101	0.002685	0	0	NA	NA	NA
g__Cladophialophora	0.1295	0.1259	0.3597	0.1362	0.03333	0.02774	0	0	NA	NA	NA
g__Paracladophialophora	0.009302	0.008385	0.07984	0.03259	0.005426	0.005852	0.03953	0.06847	3.95034	0.1102	0.1769
g__Leptobacillium	0.008527	0.01477	0	0	0	0	0	0	NA	NA	NA
g__Atheliaceae_gen_Incertae_sedis	0	0	0.04729	0.03157	0.1806	0.05107	0	0	NA	NA	NA
g__Lophiotrema	0.009302	0.01611	0	0	0	0	0.04108	0.0356	NA	NA	NA
g__Myriangium	0	0	0	0	0.0007752	0.001343	0	0	NA	NA	NA
g__Balsamia	0	0	0	0	0	0	0.01008	0.01745	NA	NA	NA
g__GS27_ord_Incertae_sedis_gen_Incertae_sedis	0.01008	0.01745	0	0	0	0	0	0	NA	NA	NA
g__Neostagonospora	0	0	0.0007752	0.001343	0	0	0	0	NA	NA	NA
g__Teichospora	0.005426	0.009399	0.006201	0.007105	0.01085	0.009682	0	0	NA	NA	NA
g__Zoopagales_gen_Incertae_sedis	0	0	0.03178	0.02945	0.004651	0.008056	0.1961	0.171	NA	NA	NA
g__Capronia	0.005426	0.009399	0.004651	0.004651	0	0	0.01163	0.02014	NA	NA	NA
g__Ascomycota_gen_Incertae_sedis	0.107	0.07546	0.002326	0.004028	0.0124	0.01074	0.03566	0.05202	2.20304	0.2426	0.304
g__Pithoascus	0	0	0	0	0.004651	0.008056	0	0	NA	NA	NA
g__GS37_gen_Incertae_sedis	0	0	0.003101	0.002685	0	0	0.007752	0.01343	NA	NA	NA
g__unclassified_f__Cunninghamellaceae	0.006201	0.01074	0	0	0	0	0	0	NA	NA	NA
g__Cephalotrichum	0.007752	0.01343	0	0	0.01628	0.006153	0.005426	0.009399	NA	NA	NA
g__Cenococcum	0	0	0.01783	0.0211	0	0	0.02015	0.03491	NA	NA	NA
g__Neophaeomoniella	0.004651	0.008056	0	0	0.0007752	0.001343	0	0	NA	NA	NA
g__unclassified_o__Dothideales	0.06124	0.04589	0.01705	0.01633	0.06744	0.0851	0.0124	0.02148	0.96209	0.4908	0.538
g__Babjevia	0.0969	0.04064	0	0	0	0	0.06046	0.06655	NA	NA	NA
g__Sydowia	0.008527	0.01477	0.02403	0.0221	0.0155	0.009399	0.09535	0.1201	0.608792	0.6434	0.6729
g__Camarosporidiella	0	0	0	0	0	0	0.02093	0.03625	NA	NA	NA
g__Cortinarius	3.23	1.115	0.1783	0.0607	0.1101	0.0188	0.03178	0.03035	11.0449	0.02152	0.0584
g__unclassified_f__Pleosporaceae	0.007752	0.01343	0	0	0	0	0	0	NA	NA	NA
g__Hypocreaceae_gen_Incertae_sedis	0	0	0.007752	0.007105	0	0	0.008527	0.01477	NA	NA	NA
g__Jattaea	0.003101	0.005371	0.003876	0.006713	0.004651	0.004651	0.01395	0.02417	0.164423	0.9153	0.9153
g__Lachnellula	0.1372	0.1094	0.002326	0.004028	0.00155	0.002685	0.0155	0.02685	1.35226	0.379	0.4548
g__Arthroderma	0	0	0	0	0.00155	0.002685	0	0	NA	NA	NA
g__unclassified_f__Teratosphaeriaceae	0	0	0	0	0	0	0.01085	0.0188	NA	NA	NA
g__Brunneochlamydosporium	0.002326	0.004028	0	0	0	0	0	0	NA	NA	NA
g__Thelebolus	0.007752	0.01343	0	0	0	0	0	0	NA	NA	NA
g__unclassified_f__Sporormiaceae	0	0	0	0	0.00155	0.002685	0	0	NA	NA	NA
g__Phaeoclavulina	0	0	0.00155	0.002685	0	0	0	0	NA	NA	NA
g__Orbiliaceae_gen_Incertae_sedis	0.09535	0.05364	0.05271	0.03921	0	0	0	0	NA	NA	NA
g__unclassified_f__Mortierellaceae	1.158	0.5408	1.323	0.2174	0.2388	0.05583	0.8411	0.2348	22.3085	0.008461	0.03237
g__Botryobasidium	0	0	0.003101	0.005371	0	0	0	0	NA	NA	NA
g__Yamadazyma	0.01318	0.01894	0	0	0	0	0	0	NA	NA	NA
g__Sebacina	0.7287	0.3192	0.0938	0.05054	0.02558	0.02067	0.008527	0.01477	5.80337	0.06109	0.1142
g__unclassified_f__Glomeraceae	0	0	0	0	0	0	0.003101	0.005371	NA	NA	NA
g__Atractosporocybe	0	0	0	0	0.0007752	0.001343	0	0	NA	NA	NA
g__Lophiostoma	0.01395	0.02417	0	0	0	0	0	0	NA	NA	NA
g__Eladia	0.003876	0.006713	0.5946	0.04935	0.4535	0.08779	0	0	NA	NA	NA
g__Pseudeurotium	0.007752	0.01343	0.1147	0.03605	0.2899	0.1167	0.06434	0.1114	9.60326	0.03263	0.07696
g__Thelephoraceae_gen_Incertae_sedis	0.003876	0.006713	0.008527	0.01477	0.04108	0.02794	0.008527	0.01477	1.29118	0.3921	0.4608
g__Chrysozyma	0.0007752	0.001343	0	0	0	0	0	0	NA	NA	NA
g__unclassified_f__Serendipitaceae	0	0	0.009302	0.008056	0	0	0	0	NA	NA	NA
g__Achroiostachys	0.01085	0.0188	0	0	0	0	0	0	NA	NA	NA
g__unclassified_f__Pezizaceae	0.0217	0.03174	0.002326	0.002326	0	0	0	0	NA	NA	NA
g__Odontia	0.08294	0.06955	0.07054	0.04824	0.04263	0.01281	0.3263	0.5099	0.662588	0.6216	0.6561
g__Sphaerostilbella	0	0	0	0	0.002326	0.004028	0	0	NA	NA	NA
g__Cistella	0.1295	0.07522	0.08915	0.04659	0.009302	0.009302	0.05659	0.09801	3.89924	0.1276	0.1972
g__Remleria	0.007752	0.01343	0	0	0	0	0	0	NA	NA	NA
g__unclassified_f__Ganodermataceae	0	0	0.00155	0.002685	0	0	0	0	NA	NA	NA
g__Chaetothyriales_gen_Incertae_sedis	0	0	0	0	0.003101	0.005371	0	0	NA	NA	NA
g__Cystobasidium	0	0	0.002326	0.004028	0	0	0.01008	0.01745	NA	NA	NA
g__unclassified_c__Dothideomycetes	0.01008	0.009399	0.5511	0.2189	0.1535	0.1745	0.2364	0.06648	12.9046	0.02415	0.06194
g__Sesquicillium	0.2139	0.09105	0.231	0.05583	0.2922	0.0974	0.3481	0.09826	1.09094	0.4439	0.501
g__GS17_gen_Incertae_sedis	0	0	0.008527	0.01477	0	0	0	0	NA	NA	NA
g__Glutinoglossum	0.07364	0.07326	0	0	0	0	0	0	NA	NA	NA
g__unclassified_c__Sordariomycetes	0.2008	0.03123	0.06356	0.03522	0.01628	0.01208	0.01783	0.03088	23.4307	0.005533	0.03004
g__Brahmaculus	0.9876	0.0594	0.08992	0.1014	0.1015	0.04571	0.362	0.04227	114.715	0.0001458	0.003218
g__Minimelanolocus	0.1488	0.02067	0.04884	0.03076	0.0186	0.004651	0.369	0.09109	38.0342	0.003827	0.02424
g__Epibryon	0.006201	0.01074	0	0	0	0	0.01473	0.02551	NA	NA	NA
g__unclassified_f__Orbiliaceae	0	0	0	0	0.0007752	0.001343	0.003876	0.006713	NA	NA	NA
g__Tremellodendropsidales_gen_Incertae_sedis	0	0	0.0124	0.01583	0	0	0.03798	0.0439	NA	NA	NA
g__Magnaporthales_gen_Incertae_sedis	0.09535	0.02218	0.003101	0.005371	0	0	0	0	NA	NA	NA
g__Cladosporium	0.3713	0.1226	0.1349	0.07657	0.1574	0.05128	0.08527	0.09118	2.85535	0.1615	0.2245
g__Spirosphaera	0.3915	0.1103	0	0	0	0	0	0	NA	NA	NA
g__Phialophora	0.2519	0.02614	0.1031	0.02353	0.08915	0.04322	0.2062	0.127	15.969	0.00937	0.03237
g__Gymnoascus	0.004651	0.008056	0	0	0.006201	0.01074	0	0	NA	NA	NA
g__Helicoon	0	0	0	0	0.05581	0.051	0	0	NA	NA	NA
g__Micarea	0.0155	0.02685	0.006977	0.006153	0	0	0	0	NA	NA	NA
g__Geastrales_gen_Incertae_sedis	0	0	0	0	0	0	0.007752	0.003552	NA	NA	NA
g__unclassified_o__Tubeufiales	0.01085	0.01495	0	0	0	0	0	0	NA	NA	NA
g__Alternaria	0.593	0.2672	0.2426	0.06857	0.03643	0.007476	0.1318	0.1251	9.87208	0.03659	0.08022
g__Pyxidiophoraceae_gen_Incertae_sedis	0	0	0	0	0.0007752	0.001343	0	0	NA	NA	NA
g__Sirococcus	0.04186	0.008385	0.02713	0.005852	0.01318	0.01281	0.08992	0.0836	3.37777	0.1325	0.2014
g__unclassified_f__Nectriaceae	0.1775	0.09768	0.0186	0.0186	0.0155	0.01322	0.2535	0.1428	4.03267	0.1072	0.1746
g__Gorgomyces	0.1194	0.08006	0.01395	0.006153	0.01085	0.01682	0	0	NA	NA	NA
g__Legaliana	0.008527	0.01477	0	0	0.0007752	0.001343	0	0	NA	NA	NA
g__Ramicandelaber	0.03953	0.04971	0	0	0	0	0.006201	0.01074	NA	NA	NA
g__Spizellomycetaceae_gen_Incertae_sedis	0	0	0	0	0	0	0.0155	0.02685	NA	NA	NA
g__Chrysosporium	0.02636	0.02294	0	0	0	0	0	0	NA	NA	NA
g__Ceratobasidiaceae_gen_Incertae_sedis	0	0	0.003876	0.006713	0	0	0	0	NA	NA	NA
g__Kockovaella	0	0	0.00155	0.002685	0	0	0	0	NA	NA	NA
g__Eremomyces	0	0	0	0	0.008527	0.008167	0	0	NA	NA	NA
g__Boletales_gen_Incertae_sedis	0	0	0	0	0	0	0.00155	0.002685	NA	NA	NA
g__Olpidiaceae_gen_Incertae_sedis	0	0	0	0	0	0	0.004651	0.008056	NA	NA	NA
g__Curvibasidium	0	0	0	0	0.003876	0.006713	0.04186	0.05195	NA	NA	NA
g__Lasionectriopsis	0.2209	0.07321	0	0	0.04419	0.008385	0.04108	0.07116	NA	NA	NA
g__Oncopodiella	0	0	0	0	0.01395	0.01677	0.07364	0.09367	NA	NA	NA
g__Neocatenulostroma	0.03023	0.02621	0.003101	0.005371	0	0	0	0	NA	NA	NA
g__Gamsia	0.155	0.0594	0	0	0.003101	0.005371	0	0	NA	NA	NA
g__Discosia	0.04574	0.05679	0	0	0	0	0.03488	0.06042	NA	NA	NA
g__Funiliomyces	0.007752	0.009682	0	0	0	0	0	0	NA	NA	NA
g__Camptophora	0	0	0	0	0.002326	0.004028	0	0	NA	NA	NA
g__Cosmospora	0.01085	0.0188	0	0	0	0	0.05736	0.09936	NA	NA	NA
g__Protoglossum	0.005426	0.009399	0.02403	0.01495	0	0	0	0	NA	NA	NA
g__Apiotrichum	0	0	0	0	0	0	0.01628	0.0282	NA	NA	NA
g__Umbilicariales_gen_Incertae_sedis	0	0	0	0	0.00155	0.002685	0	0	NA	NA	NA
g__Helvella	0	0	0	0	0.00155	0.002685	0	0	NA	NA	NA
g__Staphylotrichum	0.005426	0.009399	0	0	0	0	0	0	NA	NA	NA
g__Verticillium	0	0	0.0007752	0.001343	0.00155	0.002685	0	0	NA	NA	NA
g__Lycoperdon	0.2628	0.2063	0.01008	0.009399	0.009302	0.008056	0	0	NA	NA	NA
g__unclassified_f__Herpotrichiellaceae	0.324	0.05515	0.1085	0.069	0.09457	0.07791	0.1729	0.1039	6.66938	0.04264	0.08839
g__Tuberaceae_gen_Incertae_sedis	0.1783	0.06513	0	0	0	0	0	0	NA	NA	NA
g__Ciliolarina	0	0	0.01628	0.004651	0.1558	0.02621	0.02015	0.03491	NA	NA	NA
g__unclassified_f__Sordariaceae	0	0	0	0	0.01008	0.01745	0.07364	0.1276	NA	NA	NA
g__Neocallimastigomycota_gen_Incertae_sedis	0.00155	0.002685	0	0	0	0	0	0	NA	NA	NA
g__Dactylaria	0.01085	0.0188	0	0	0	0	0	0	NA	NA	NA
g__Talaromyces	0.03023	0.03222	0.09457	0.003552	0.07442	0.0259	0.04419	0.07653	3.5226	0.1472	0.2201
g__Hypocreales_gen_Incertae_sedis	0.009302	0.008385	0.04419	0.03842	0.05814	0.05682	0.4225	0.1686	5.33578	0.08383	0.1426
g__Capnodiales_gen_Incertae_sedis	0	0	0.003876	0.003552	0.006977	0.01014	0	0	NA	NA	NA
g__Kodamaea	0	0	0	0	0.1147	0.04097	0	0	NA	NA	NA
g__Wilcoxina	0.01318	0.02282	0	0	0	0	0	0	NA	NA	NA
g__Amphisphaeriaceae_gen_Incertae_sedis	0	0	0	0	0	0	0.009302	0.01611	NA	NA	NA
g__Rhinocladiella	0.004651	0.008056	0.0217	0.008167	0.0155	0.0211	0	0	NA	NA	NA
g__Rhamphoria	0.02093	0.02858	0	0	0	0	0	0	NA	NA	NA
g__Paurocotylis	0.02326	0.006153	0.0186	0.002326	0	0	0.2659	0.2209	NA	NA	NA
g__Suillus	0.03953	0.03441	0.03256	0.01295	0.2357	0.02695	0.169	0.1116	35.5532	0.002678	0.02035
g__Hamatocanthoscypha	0.003101	0.005371	0	0	0	0	0	0	NA	NA	NA
g__Knufia	0.04186	0.03473	0.1783	0.05607	0.1574	0.04097	0.008527	0.01477	13.9522	0.01466	0.04518
g__Varicosporellopsis	0	0	0	0	0	0	0.04341	0.07519	NA	NA	NA
g__Rhizoctonia	0.00155	0.002685	0	0	0.00155	0.002685	0.006977	0.01208	NA	NA	NA
g__Athelopsis	0	0	0	0	0	0	0.01318	0.01193	NA	NA	NA
g__Variabilispora	0	0	0	0	0.004651	0.008056	0.01318	0.02282	NA	NA	NA
g__unclassified_p__Rozellomycota	0.00155	0.002685	0	0	0	0	0	0	NA	NA	NA
g__Pseudosperma	0.02093	0.03625	0	0	0.03721	0.01525	0.1705	0.1561	NA	NA	NA
g__Neophaeococcomyces	0	0	0	0	0.00155	0.002685	0	0	NA	NA	NA
g__Sordariales_gen_Incertae_sedis	0.03411	0.04303	0	0	0	0	0	0	NA	NA	NA
g__unclassified_p__Ascomycota	0.2984	0.15	0.1488	0.01415	0.6015	0.7419	0.6217	0.2609	3.30103	0.161	0.2245
g__Pleosporales_gen_Incertae_sedis	0	0	0	0	0.003101	0.005371	0	0	NA	NA	NA
g__Akanthomyces	0	0	0	0	0	0	0.03178	0.02813	NA	NA	NA
g__Pyrenopeziza	0.1543	0.1967	0	0	0.01008	0.01548	0	0	NA	NA	NA
g__Xerocomus	0	0	0	0	0.00155	0.002685	0	0	NA	NA	NA
g__Pseudodictyosporium	0	0	0	0	0.0007752	0.001343	0	0	NA	NA	NA
g__Chytridiomycota_gen_Incertae_sedis	0.002326	0.004028	0	0	0	0	0	0	NA	NA	NA
g__Thelonectria	0.008527	0.01477	0.002326	0.004028	0	0	0.07674	0.08297	NA	NA	NA
g__Ramophialophora	0.01085	0.0188	0	0	0.003101	0.005371	0	0	NA	NA	NA
g__Xylohypha	0	0	0	0	0	0	0.01008	0.01745	NA	NA	NA
g__Mortierella	1.098	0.345	0.4434	0.04487	0.207	0.1108	1.624	0.2204	26.9894	0.005385	0.03004
g__Trichocladium	0.06124	0.1061	0	0	0.01783	0.01583	0.02558	0.04431	NA	NA	NA
g__unclassified_f__Sclerotiniaceae	0	0	0	0	0	0	0.002326	0.004028	NA	NA	NA
g__Chalara	0.05271	0.05065	0.2085	0.05792	0.1806	0.009682	0.3077	0.1025	5.83719	0.07388	0.1316
g__Coryneliales_gen_Incertae_sedis	0	0	0.005426	0.005852	0	0	0.02636	0.04565	NA	NA	NA
g__Mytilinidion	0.0217	0.01682	0.3457	0.1112	0.0007752	0.001343	0.08604	0.07038	9.02148	0.04227	0.08839
g__Spizellomycetales_gen_Incertae_sedis	0.1256	0.07394	0.01938	0.0242	0	0	0.06124	0.05839	NA	NA	NA
g__Mollisia	0	0	0	0	0.002326	0.004028	0.0155	0.02685	NA	NA	NA
g__Athelia	0.0007752	0.001343	0	0	0	0	0	0	NA	NA	NA
g__Mortierellaceae_gen_Incertae_sedis	0.07364	0.04779	0.006977	0.01208	0.002326	0.002326	0.008527	0.01281	1.84977	0.2946	0.3573
g__Geastrum	0.04186	0.05195	0	0	0.003876	0.006713	0.01783	0.03088	NA	NA	NA
g__Vexillomyces	0	0	0.003876	0.006713	0	0	0	0	NA	NA	NA
g__GS08_gen_Incertae_sedis	0	0	0.002326	0.004028	0	0	0.01628	0.01014	NA	NA	NA
g__Lepiota	0	0	0	0	0	0	0.0155	0.02685	NA	NA	NA
g__Zopfiella	0.01318	0.02282	0	0	0	0	0	0	NA	NA	NA
g__Sarcinomyces	0	0	0	0	0.002326	0.004028	0	0	NA	NA	NA
g__Neoschizothecium	0	0	0	0	0.008527	0.008804	0	0	NA	NA	NA
g__Zymoseptoria	0.007752	0.01343	0	0	0	0	0	0	NA	NA	NA
g__unclassified_o__Eurotiales	0	0	0.003101	0.005371	0.007752	0.01343	0	0	NA	NA	NA
