# Supplementary material for: Microbiome and metabolome dynamics in phloem and rhizosphere of Pinus tabuliformis against Dendroctonus valens infestation
Source: Front Microbiol. 2026 Mar 4;17:1754801. doi: 10.3389/fmicb.2026.1754801 (PMC12997781; doi:10.3389/fmicb.2026.1754801)
Supplement: Supplementary file 1 [file Data_Sheet_1.zip › Supplementary Material/Table S5.xlsx]

## Sheet: Sheet1
Table S5 Bacterial sequencing results of samples from rhizosphere soil of Pinus tabulaeformis
Sample_info	Seq_num	Base_num(bp)	Mean_length(bp)	Min_length(bp)	Max_length(bp)	ASVs_num	Seq_num
RT0_1	56334	23509379	417.321	262	485	1582	38587
RT0_2	56528	23567456	416.917	391	451	1658	38587
RT0_3	64124	26660039	415.758	248	485	1624	38587
RT1_1	54375	22679278	417.09	262	539	1538	38587
RT1_2	55330	23098810	417.474	262	441	1591	38587
RT1_3	57812	24111307	417.064	262	441	1518	38587
RT2_1	55784	23311940	417.897	250	449	1797	38587
RT2_2	74279	30875894	415.675	238	466	1791	38587
RT2_3	59021	24570274	416.297	358	459	1581	38587
RT3_1	59260	24754782	417.732	221	449	2049	38587
RT3_2	53342	22282377	417.727	325	441	1617	38587
RT3_3	53933	22518783	417.533	400	463	1635	38587
	700122					19981	463044
	58343.5					1665.08	38587
