# Supplementary material for: Microbiome and metabolome dynamics in phloem and rhizosphere of Pinus tabuliformis against Dendroctonus valens infestation
Source: Front Microbiol. 2026 Mar 4;17:1754801. doi: 10.3389/fmicb.2026.1754801 (PMC12997781; doi:10.3389/fmicb.2026.1754801)
Supplement: Supplementary file 1 [file Data_Sheet_1.zip › Supplementary Material/Table S6.xlsx]

## Sheet: Sheet1
Table S6 Fungal sequencing results of samples from rhizosphere soil of Pinus tabulaeformis
Sample_info	Seq_num	Base_num(bp)	Mean_length(bp)	Min_length(bp)	Max_length(bp)	ASVs_num	Seq_num
RT0_1	72179	23959668	331.948	162	532	562	43001
RT0_2	67805	22623328	333.653	89	539	518	43001
RT0_3	71871	23077780	321.1	188	528	531	43001
RT1_1	79007	24828190	314.253	157	537	342	43001
RT1_2	73344	22806058	310.946	212	512	318	43001
RT1_3	79539	24811293	311.939	203	528	379	43001
RT2_1	87688	26652058	303.942	118	509	353	43001
RT2_2	77928	23781328	305.171	82	533	335	43001
RT2_3	83139	25234156	303.518	211	534	346	43001
RT3_1	60799	19891316	327.165	148	539	393	43001
RT3_2	51258	17069244	333.006	151	498	378	43001
RT3_3	64628	21370510	330.67	72	531	393	43001
	869185					4848	516012
	72432.1					404	43001
