# Supplementary material for: Microbiome and metabolome dynamics in phloem and rhizosphere of Pinus tabuliformis against Dendroctonus valens infestation
Source: Front Microbiol. 2026 Mar 4;17:1754801. doi: 10.3389/fmicb.2026.1754801 (PMC12997781; doi:10.3389/fmicb.2026.1754801)
Supplement: Supplementary file 1 [file Data_Sheet_1.zip › Supplementary Material/Table S7.xlsx]

## Sheet: 差异检验结果表_DiffStatMultiple_202504
Table S7 Test results of fungal community difference in phloem of Pinus tabulaeformis under different infestation levels
Species name	PT0-mean(%)	PT0-sd(%)	PT1-mean(%)	PT1-sd(%)	PT2-mean(%)	PT2-sd(%)	PT3-mean(%)	PT3-sd(%)	Statistic	P_value	P_adjust
g__Lophium	5.798	2.846	0	0	0	0	0.5667	0.7336	NA	NA	NA
g__Cyberlindnera	7.013	4.424	52.79	3.921	87.35	9.231	82.01	11.71	79.9842	0.0003778	0.001322
g__Penicillium	24.95	17.89	0.3806	0.4808	0.3907	0.4203	0.3178	0.3515	1.45485	0.3471	0.4049
g__Cladosporium	4.376	1.79	0	0	0.02403	0.005852	0	0	NA	NA	NA
g__unclassified_o__Xylariales	0.1977	0.2677	0	0	0	0	0	0	NA	NA	NA
g__Melaspileella	1.614	2.149	0	0	0	0	0	0	NA	NA	NA
g__unclassified_k__Fungi	3.056	1.925	0.002326	0.004028	0.02558	0.02682	0.04651	0.04772	2.93223	0.1832	0.3495
g__Alternaria	15.02	9.074	0.07364	0.1276	0.04031	0.05274	0.6225	0.6504	2.61013	0.1997	0.3495
g__Devriesia	1.293	0.6169	0	0	0	0	0	0	NA	NA	NA
g__Sirococcus	0.5612	0.8083	0	0	0.004651	0.008056	0	0	NA	NA	NA
g__Zygoascus	0	0	0	0	0.007752	0.01343	0.1085	0.129	NA	NA	NA
g__Oidiodendron	0.4481	0.3208	0	0	0	0	0	0	NA	NA	NA
g__Ophiostoma	0	0	0.6457	1.11	1.977	3.41	0.1039	0.1526	NA	NA	NA
g__unclassified_o__Dothideales	1.471	2.547	0	0	0	0	0	0	NA	NA	NA
g__Sympoventuriaceae_gen_Incertae_sedis	4.279	2.314	0	0	0.02636	0.03035	0	0	NA	NA	NA
g__Mortierellaceae_gen_Incertae_sedis	0.2496	0.3889	0	0	0	0	0	0	NA	NA	NA
g__Neonectria	0.2023	0.3504	0	0	0	0	0	0	NA	NA	NA
g__Septobasidium	0.1202	0.1087	0	0	0	0	0	0	NA	NA	NA
g__Irpex	0.06434	0.1055	0	0	0	0	0	0	NA	NA	NA
g__Saccharomyces	0	0	0	0	0.02481	0.04296	0	0	NA	NA	NA
g__Aequabiliella	0.01008	0.01745	0	0	0	0	0	0	NA	NA	NA
g__Neosetophoma	0.009302	0.01611	0	0	0	0	0	0	NA	NA	NA
g__Meniscomyces	0.008527	0.01477	0	0	0	0	0	0	NA	NA	NA
g__Orbilia	0.003876	0.006713	0	0	0	0	0	0	NA	NA	NA
g__Heterocephalacria	0.003876	0.006713	0	0	0	0	0	0	NA	NA	NA
g__Cytospora	0.002326	0.004028	0	0	0	0	0	0	NA	NA	NA
g__Thyridium	0.002326	0.004028	0	0	0	0	0	0	NA	NA	NA
g__Erythrobasidiales_gen_Incertae_sedis	0.0007752	0.001343	0	0	0	0	0	0	NA	NA	NA
g__Pestalotiopsis	0.9775	1.086	0	0	0	0	0	0	NA	NA	NA
g__Meira	0	0	0.6829	1.183	0	0	0	0	NA	NA	NA
g__Mucor	0.9186	1.438	0	0	0	0	0	0	NA	NA	NA
g__Lecanora	0.2574	0.3663	0	0	0	0	0	0	NA	NA	NA
g__Botryosphaeria	0.6178	1.07	0	0	0	0	0	0	NA	NA	NA
g__Chaetothyriales_gen_Incertae_sedis	0.005426	0.009399	0	0	0.02481	0.02842	0.06046	0.1047	NA	NA	NA
g__Cryptosporiopsis	0.3302	0.4386	0	0	0	0	0	0	NA	NA	NA
g__Phialophora	0.08217	0.08256	0	0	0	0	0	0	NA	NA	NA
g__Jattaea	0.1589	0.2712	0	0	0.003876	0.003552	0	0	NA	NA	NA
g__Talaromyces	0.007752	0.01343	0	0	0.02481	0.03166	0	0	NA	NA	NA
g__Aureobasidium	0.145	0.2511	0	0	0.01163	0.02014	0	0	NA	NA	NA
g__Hyalorbilia	0.01163	0.02014	0	0	0	0	0	0	NA	NA	NA
g__Cyphellophora	0.1558	0.2699	0	0	0	0	0	0	NA	NA	NA
g__Neophaeococcomyces	0.003101	0.005371	0	0	0.003101	0.005371	0	0	NA	NA	NA
g__Sclerococcum	0.003876	0.006713	0	0	0.03101	0.03709	0	0	NA	NA	NA
g__unclassified_f__Peniophoraceae	0.003101	0.005371	0	0	0.00155	0.002685	0	0	NA	NA	NA
g__unclassified_f__Melanconidaceae	0.02093	0.01816	0	0	0	0	0	0	NA	NA	NA
g__Porodiplodia	0.004651	0.008056	0	0	0	0	0	0	NA	NA	NA
g__Magnibotryascoma	0.003876	0.006713	0	0	0	0	0	0	NA	NA	NA
g__Filobasidium	0.003101	0.005371	0	0	0	0	0	0	NA	NA	NA
g__Ceratobasidiaceae_gen_Incertae_sedis	0.003876	0.006713	0	0	0	0	0	0	NA	NA	NA
g__Cladophialophora	0.002326	0.004028	0	0	0	0	0	0	NA	NA	NA
g__Phaeobotryon	0.002326	0.004028	0	0	0	0	0	0	NA	NA	NA
g__Fusarium	1.154	1.414	0	0	0.006977	0.01208	0	0	NA	NA	NA
g__Symbiotaphrina	0	0	0	0	0	0	0.05426	0.09399	NA	NA	NA
g__Sporormiella	0.03178	0.05505	0	0	0	0	0	0	NA	NA	NA
g__Umbilicariales_gen_Incertae_sedis	0.01783	0.03088	0	0	0	0	0	0	NA	NA	NA
g__Myriangium	0.01318	0.02282	0	0	0.003101	0.005371	0	0	NA	NA	NA
g__Leptographium	0	0	0	0	0.006201	0.01074	0	0	NA	NA	NA
g__unclassified_c__Dothideomycetes	0.4263	0.4008	0	0	0	0	0	0	NA	NA	NA
g__Lithohypha	0.4139	0.1165	0	0	0	0	0.002326	0.004028	NA	NA	NA
g__Phlebiopsis	0.3682	0.6378	0	0	0	0	0	0	NA	NA	NA
g__unclassified_f__Phaeosphaeriaceae	0.2527	0.4197	0	0	0	0	0	0	NA	NA	NA
g__Trigonosporomyces	0	0	0.05039	0.08727	0.0186	0.01677	0	0	NA	NA	NA
g__Podonectria	0.02636	0.04565	0	0	0	0	0	0	NA	NA	NA
g__Phaeococcomyces	0.008527	0.01477	0	0	0	0	0	0	NA	NA	NA
g__Monochaetia	0.006977	0.01208	0	0	0	0	0	0	NA	NA	NA
g__Tapesia	0.005426	0.009399	0	0	0	0	0	0	NA	NA	NA
g__Pseudocercospora	0.005426	0.009399	0	0	0	0	0	0	NA	NA	NA
g__Herpotrichiellaceae_gen_Incertae_sedis	0.003101	0.005371	0	0	0	0	0	0	NA	NA	NA
g__Candida	1.133	1.485	42.57	2.009	5.432	3.841	10.62	5.649	213.236	5.689e-05	0.0003982
g__Exophiala	2.798	2.626	0	0	0.0155	0.009682	0	0	NA	NA	NA
g__Ogataea	0.01395	0.02417	1.248	2.162	0.06822	0.05912	0.01008	0.01745	0.912369	0.5103	0.5103
g__Diaporthe	0.586	1.015	0	0	0	0	0	0	NA	NA	NA
g__unclassified_p__Ascomycota	0.3015	0.2617	0	0	0	0	0	0	NA	NA	NA
g__Rhinocladiella	0.02868	0.03483	0.0155	0.02685	0.003101	0.005371	0	0	NA	NA	NA
g__Torula	0.01163	0.02014	0	0	0	0	0	0	NA	NA	NA
g__Pyrenochaetopsis	0.006977	0.01208	0	0	0	0	0	0	NA	NA	NA
g__unclassified_f__Diaporthaceae	0.006977	0.006977	0	0	0	0	0	0	NA	NA	NA
g__unclassified_f__Tubeufiaceae	0.00155	0.002685	0	0	0	0	0	0	NA	NA	NA
g__unclassified_f__Valsaceae	0.08449	0.1121	0	0	0	0	0	0	NA	NA	NA
g__Trichomerium	0.06434	0.1114	0	0	0.01085	0.0188	0	0	NA	NA	NA
g__GS18_gen_Incertae_sedis	0.7194	0.7519	0	0	0.0007752	0.001343	0.003876	0.006713	NA	NA	NA
g__Rachicladosporium	0.02326	0.04028	0	0	0	0	0	0	NA	NA	NA
g__Saccharomycopsis	0.02403	0.04162	0.5356	0.5337	3.929	6.013	3.122	2.751	1.85953	0.2978	0.4049
g__Yamadazyma	0.02093	0.03625	0	0	0	0	0	0	NA	NA	NA
g__Kuraishia	0	0	0.455	0.4863	0.2	0.1657	0	0	NA	NA	NA
g__Capnobotryella	0.517	0.2041	0	0	0	0	0	0	NA	NA	NA
g__unclassified_c__Sordariomycetes	0.4519	0.7607	0	0	0	0	0	0	NA	NA	NA
g__Lophodermium	0.005426	0.009399	0	0	0	0	0.2194	0.38	NA	NA	NA
g__Periconia	0.1403	0.243	0	0	0	0	0	0	NA	NA	NA
g__Phaeoannellomyces	0.02093	0.03625	0	0	0	0	0	0	NA	NA	NA
g__unclassified_f__Lipomycetaceae	0	0	0.07829	0.1356	0	0	0	0	NA	NA	NA
g__unclassified_o__Tremellales	0.02946	0.05102	0	0	0	0	0	0	NA	NA	NA
g__unclassified_f__Dothideaceae	0.06977	0.1208	0	0	0	0	0	0	NA	NA	NA
g__Cerinomyces	0.01008	0.01745	0	0	0	0	0	0	NA	NA	NA
g__Spizellomycetales_gen_Incertae_sedis	0.006201	0.01074	0	0	0	0	0	0	NA	NA	NA
g__Arthrocatena	0.01163	0.02014	0	0	0	0	0	0	NA	NA	NA
g__Paraleptosphaeria	0.006977	0.01208	0	0	0	0	0	0	NA	NA	NA
g__Lachnellula	0.006201	0.01074	0	0	0	0	0	0	NA	NA	NA
g__Wojnowiciella	0.003876	0.006713	0	0	0	0	0	0	NA	NA	NA
g__unclassified_p__Basidiomycota	0.006201	0.01074	0	0	0	0	0	0	NA	NA	NA
g__Venturia	0.003101	0.005371	0	0	0	0	0	0	NA	NA	NA
g__Hymenula	0.007752	0.01343	0	0	0	0	0	0	NA	NA	NA
g__Akanthomyces	0.002326	0.004028	0	0	0	0	0	0	NA	NA	NA
g__unclassified_o__Saccharomycetales	0	0	0	0	0.003876	0.006713	0	0	NA	NA	NA
g__Colacogloea	0.002326	0.004028	0	0	0	0	0	0	NA	NA	NA
g__Hamamotoa	0.002326	0.004028	0	0	0	0	0	0	NA	NA	NA
g__unclassified_f__Herpotrichiellaceae	0.08837	0.07653	0	0	0	0	0	0	NA	NA	NA
g__Retiarius	0.006977	0.01208	0	0	0	0	0	0	NA	NA	NA
g__unclassified_o__Pleosporales	2.174	0.6975	0	0	0	0	0	0	NA	NA	NA
g__Lichenostigmatales_gen_Incertae_sedis	0.005426	0.009399	0	0	0	0	0	0	NA	NA	NA
g__Tricellula	0.005426	0.009399	0	0	0	0	0	0	NA	NA	NA
g__Rhizopus	0	0	0	0	0.003876	0.006713	0	0	NA	NA	NA
g__Rhizosphaera	0.5519	0.7419	0.02248	0.03894	0	0	0	0	NA	NA	NA
g__unclassified_o__Chaetothyriales	0.3271	0.286	0	0	0.1736	0.1361	0	0	NA	NA	NA
g__Bipolaris	0.1031	0.1786	0	0	0.006201	0.01074	0	0	NA	NA	NA
g__Fungi_gen_Incertae_sedis	0.07442	0.1289	0	0	0	0	0	0	NA	NA	NA
g__Arborispora	0.0155	0.02685	0	0	0	0	0	0	NA	NA	NA
g__Schizoxylon	0.01163	0.02014	0	0	0	0	0	0	NA	NA	NA
g__unclassified_f__Mycosphaerellaceae	0.01163	0.02014	0	0	0	0	0	0	NA	NA	NA
g__Malassezia	0.05504	0.09533	0	0	0	0	0	0	NA	NA	NA
g__Neocatenulostroma	0.01085	0.0188	0	0	0	0	0	0	NA	NA	NA
g__Kockovaella	0.009302	0.01611	0	0	0	0	0	0	NA	NA	NA
g__Botrytis	0.01938	0.03357	0	0	0	0	0	0	NA	NA	NA
g__Mycocalicium	0	0	0	0	0.005426	0.009399	0	0	NA	NA	NA
g__Lapidomyces	0.01085	0.0188	0	0	0	0	0	0	NA	NA	NA
g__Parapyrenochaeta	0.003876	0.006713	0	0	0	0	0	0	NA	NA	NA
g__unclassified_o__Lecanorales	0.005426	0.009399	0	0	0.003876	0.006713	0	0	NA	NA	NA
g__unclassified_f__Teratosphaeriaceae	0.003876	0.006713	0	0	0	0	0	0	NA	NA	NA
g__Scoliciosporum	0	0	0	0	0.007752	0.008167	0	0	NA	NA	NA
g__unclassified_f__Nectriaceae	0.002326	0.004028	0	0	0	0	0	0	NA	NA	NA
g__Clavicipitaceae_gen_Incertae_sedis	0.002326	0.004028	0	0	0	0	0	0	NA	NA	NA
g__Pleosporales_gen_Incertae_sedis	0.00155	0.002685	0	0	0	0	0	0	NA	NA	NA
g__Sydowia	1.066	0.6495	0	0	0.0124	0.01761	0	0	NA	NA	NA
g__Ciliolarina	0.3419	0.4911	0	0	0.005426	0.009399	0	0	NA	NA	NA
g__Mollisia	0.2992	0.5183	0	0	0.01705	0.02954	0	0	NA	NA	NA
g__GS17_gen_Incertae_sedis	0.1109	0.192	0	0	0	0	0	0	NA	NA	NA
g__Trichoderma	4.316	2.461	0	0	0.009302	0.01611	1.95	1.69	NA	NA	NA
g__Botryobasidium	0	0	0	0	0	0	0.05659	0.09801	NA	NA	NA
g__Sugitazyma	0.01628	0.0282	0	0	0	0	0	0	NA	NA	NA
g__Crumenulopsis	1.99	1.256	0	0	0.03333	0.0356	0	0	NA	NA	NA
g__Nectria	0.01085	0.0188	0	0	0	0	0	0	NA	NA	NA
g__Paraphoma	0.01008	0.01745	0	0	0	0	0	0	NA	NA	NA
g__Phaeosclera	0.3326	0.576	0	0	0	0	0	0	NA	NA	NA
g__Tremella	0.006977	0.01208	0	0	0	0	0	0	NA	NA	NA
g__unclassified_f__Aspergillaceae	0.005426	0.009399	0	0	0	0	0	0	NA	NA	NA
g__unclassified_f__Pestalotiopsidaceae	0.1946	0.1257	0	0	0	0	0	0	NA	NA	NA
g__Umbilicaria	0	0	0	0	0.002326	0.004028	0	0	NA	NA	NA
g__unclassified_o__Microbotryomycetes_ord_Incertae_sedis	0.00155	0.002685	0	0	0	0	0	0	NA	NA	NA
g__Arachnopeziza	0.09845	0.1705	0	0	0	0	0	0	NA	NA	NA
g__Teichospora	0.02015	0.03491	0	0	0	0	0	0	NA	NA	NA
g__Elsinoaceae_gen_Incertae_sedis	0.0186	0.03222	0	0	0	0	0	0	NA	NA	NA
g__Metapochonia	0.01705	0.02954	0	0	0	0	0.00155	0.002685	NA	NA	NA
g__Strelitziana	0	0	0	0	0.0124	0.02148	0	0	NA	NA	NA
g__Nadsoniella	0.01008	0.01745	0	0	0.00155	0.002685	0	0	NA	NA	NA
g__Kwoniella	0.01163	0.02014	0	0	0	0	0	0	NA	NA	NA
g__Ophiognomonia	0.01085	0.0188	0	0	0	0	0	0	NA	NA	NA
g__Tubulicrinis	0.008527	0.01477	0	0	0	0	0	0	NA	NA	NA
g__Capnodiales_gen_Incertae_sedis	0.006977	0.01208	0	0	0	0	0	0	NA	NA	NA
g__Leptospora	0.006977	0.01208	0	0	0	0	0	0	NA	NA	NA
g__Myxozyma	0	0	0	0	0.002326	0.004028	0	0	NA	NA	NA
g__Microbotryomycetes_gen_Incertae_sedis	0.00155	0.002685	0	0	0	0	0	0	NA	NA	NA
g__Trametes	0	0	0	0	0.0007752	0.001343	0	0	NA	NA	NA
g__Peniophora	1.227	1.98	0	0	0.005426	0.009399	0	0	NA	NA	NA
g__unclassified_f__Didymellaceae	1.023	0.5743	0	0	0	0	0	0	NA	NA	NA
g__Meyerozyma	0.1814	0.3142	0	0	0.007752	0.009682	0	0	NA	NA	NA
g__Fusicolla	0.1271	0.1796	0	0	0	0	0	0	NA	NA	NA
g__unclassified_f__Didymosphaeriaceae	0.05271	0.0913	0	0	0	0	0	0	NA	NA	NA
g__Variabilispora	0.04806	0.08324	0	0	0.003101	0.005371	0	0	NA	NA	NA
g__Phaeotheca	0.01008	0.01745	0	0	0	0	0	0	NA	NA	NA
g__Tubeufiaceae_gen_Incertae_sedis	0.004651	0.008056	0	0	0	0	0	0	NA	NA	NA
g__unclassified_f__Hyaloscyphaceae	0	0	0	0	0.00155	0.002685	0	0	NA	NA	NA
g__Aspergillus	0	0	0.4504	0.7801	0.002326	0.004028	0.1194	0.2068	NA	NA	NA
g__Sphaerulina	0.2186	0.2638	0	0	0	0	0	0	NA	NA	NA
g__Epibryon	0.1938	0.3079	0	0	0	0	0	0	NA	NA	NA
g__unclassified_o__Helotiales	0.131	0.16	0	0	0	0	0	0	NA	NA	NA
g__Hypoxylon	0.01783	0.03088	0	0	0	0	0	0	NA	NA	NA
g__Capturomyces	0.0124	0.02148	0	0	0	0	0	0	NA	NA	NA
g__unclassified_o__Mycosphaerellales	0	0	0	0	0.003876	0.006713	0	0	NA	NA	NA
g__Lichtheimia	0	0	0	0	0.003101	0.005371	0	0	NA	NA	NA
