# Supplementary material for: Microbiome and metabolome dynamics in phloem and rhizosphere of Pinus tabuliformis against Dendroctonus valens infestation
Source: Front Microbiol. 2026 Mar 4;17:1754801. doi: 10.3389/fmicb.2026.1754801 (PMC12997781; doi:10.3389/fmicb.2026.1754801)
Supplement: Supplementary file 1 [file Data_Sheet_1.zip › Supplementary Material/Table S8.xlsx]

## Sheet: 差异检验结果表_DiffStatMultiple_202504
Table S8 Test results of fungal community difference in rhizosphere soil of Pinus tabulaeformis under different infestation levels
Species name	RT0-mean(%)	RT0-sd(%)	RT1-mean(%)	RT1-sd(%)	RT2-mean(%)	RT2-sd(%)	RT3-mean(%)	RT3-sd(%)	Statistic	P_value	P_adjust
g__Leptodontidium	4.608	1.377	1.991	0.1332	17.36	3.433	6.019	0.4386	71.9183	0.001211	0.01269
g__Cyberlindnera	0	0	6.942	0.5202	5.808	1.33	26.65	2.502	NA	NA	NA
g__Umbelopsis	3.288	0.7904	12.26	1.593	5.712	1.105	2.957	0.1206	28.7143	0.006585	0.02912
g__Candida	0.01163	0.01295	19.53	0.9603	14.44	3.088	10.82	1.238	365.216	0.0001115	0.002564
g__unclassified_f__Mortierellaceae	1.191	0.6305	1.311	0.1999	0.2473	0.05912	0.8426	0.2338	23.582	0.007395	0.0315
g__Rozellomycota_gen_Incertae_sedis	0.4031	0.1283	3.495	0.2375	0.1589	0.07925	1.141	0.5041	134.705	0.0001811	0.003471
g__Penicillium	2.583	0.2545	8.402	3.369	2.98	2.71	0.7364	0.4472	12.1742	0.01978	0.05974
g__Leptosphaeria	1.657	0.3735	0.04341	0.004841	0.03643	0.0242	0.09767	0.08837	13.7551	0.0213	0.05974
g__Podila	1.245	0.2339	0.2868	0.07131	0.9876	0.2775	3.34	0.573	33.6868	0.003893	0.02132
g__Linnemannia	3.103	0.5842	1.598	0.2108	0.9387	0.2647	3.164	1.133	10.8669	0.02034	0.05974
g__Infundichalara	5.979	2.175	0.2225	0.1392	0.4023	0.1033	5.598	1.439	15.7455	0.01161	0.04451
g__unclassified_f__Aspergillaceae	1.6	0.3051	23.12	1.932	26.49	1.515	0.5325	0.08297	316.559	9.965e-05	0.002564
g__Leccinum	1.946	1.147	0	0	0.01085	0.001343	0	0	NA	NA	NA
g__Odontia	0.0907	0.0746	0.05426	0.03529	0.03953	0.02461	0.3294	0.5075	0.589299	0.6537	0.6848
g__Knufia	0.03798	0.02341	0.1736	0.05889	0.1853	0.07558	0.01163	0.02014	8.17595	0.033	0.08071
g__Xenochalara	0	0	0.1558	0.01014	0.06822	0.04618	0.1364	0.01548	NA	NA	NA
g__Fellomyces	0	0	0.04108	0.02387	0	0	0.01938	0.03357	NA	NA	NA
g__Nigrograna	0	0	0	0	0	0	0.04031	0.06982	NA	NA	NA
g__Typhula	0	0	0	0	0	0	0.03488	0.06042	NA	NA	NA
g__Preussia	0.005426	0.009399	0	0	0.003101	0.002685	0.02558	0.04431	NA	NA	NA
g__Sebacina	0.7225	0.3424	0.09302	0.04307	0.02481	0.02005	0.008527	0.01477	5.8212	0.05999	0.1169
g__Oidiodendron	1.405	0.2813	1.391	0.119	7.332	5.164	2.56	0.1542	29.5738	0.003116	0.01792
g__Russula	0.04419	0.02093	1.195	0.1596	0.05581	0.01415	0.01085	0.009682	45.9642	0.001324	0.01269
g__Rhizopogon	0.3132	0.1094	0.5659	0.1195	0.6876	0.1575	1.014	0.179	9.32986	0.02317	0.06209
g__GS18_gen_Incertae_sedis	0.4721	0.4829	0.004651	0.004651	0.003101	0.005371	0.114	0.1588	1.09866	0.447	0.4942
g__Paurocotylis	0.02713	0.008167	0.02015	0.002685	0	0	0.2744	0.2363	NA	NA	NA
g__Paraphoma	0.02015	0.01761	0.01008	0.008804	0.01163	0.01066	0.1643	0.1428	1.05994	0.4563	0.4997
g__Sirococcus	0.04574	0.01402	0.03333	0.01099	0.01008	0.01049	0.0938	0.09014	4.01505	0.09966	0.1661
g__Gamsia	0.1605	0.05116	0	0	0.003876	0.006713	0	0	NA	NA	NA
g__Sporormiella	0.1	0.04055	0	0	0.002326	0.004028	0	0	NA	NA	NA
g__unclassified_f__Didymosphaeriaceae	0.06201	0.03157	0	0	0	0	0	0	NA	NA	NA
g__Phialomyces	0	0	0.0217	0.01193	0	0	0.02791	0.04834	NA	NA	NA
g__Entomortierella	0	0	0.003876	0.006713	0	0	0.04031	0.03679	NA	NA	NA
g__Psathyrella	0.00155	0.002685	0	0	0.03876	0.01281	0	0	NA	NA	NA
g__Pseudeurotiaceae_gen_Incertae_sedis	0.3953	0.08265	0.186	0.03023	1.877	0.369	0.6775	0.06829	47.6772	0.001637	0.01304
g__Brahmaculus	1.004	0.02329	0.09922	0.1136	0.1046	0.03953	0.3628	0.03884	376.692	1.665e-05	0.0009577
g__Montagnulaceae_gen_Incertae_sedis	1.312	0.3249	0.006201	0.005852	0.01085	0.006713	0.05969	0.1034	12.4582	0.01708	0.05507
g__Eladia	0.005426	0.009399	0.5806	0.03852	0.4636	0.1052	0	0	NA	NA	NA
g__Alatospora	0.8341	0.3706	0.04651	0.04772	0.03876	0.009399	0.01395	0.02417	4.11098	0.1124	0.177
g__Sporidiobolales_gen_Incertae_sedis	0.3426	0.08621	0.06356	0.01633	0.2597	0.1338	0.1388	0.06293	9.437	0.03492	0.08071
g__Roesleria	0.07054	0.02387	0.3023	0.02914	0.1496	0.07615	0.07287	0.02375	35.9149	0.0017	0.01304
g__unclassified_f__Didymellaceae	0.1922	0.06194	0.07132	0.02562	0.03488	0.04088	0.03178	0.05505	3.88193	0.1066	0.1727
g__Lasionectriopsis	0.2209	0.06322	0	0	0.04419	0.009302	0.03721	0.06445	NA	NA	NA
g__Triscelophorus	0.1698	0.1071	0.01085	0.0117	0.008527	0.009399	0.06977	0.06863	2.24966	0.2251	0.2876
g__Achaetomium	0.1171	0.08902	0.01085	0.009682	0.03798	0.01495	0.05814	0.1007	2.73526	0.181	0.2392
g__Sympoventuriaceae_gen_Incertae_sedis	0.02015	0.001343	0.0155	0.008167	0.0155	0.01421	0.1589	0.2554	0.512159	0.6987	0.7239
g__Gorgomyces	0.1101	0.06463	0.0124	0.003552	0.01008	0.01363	0	0	NA	NA	NA
g__Coniochaeta	0.06589	0.05773	0.008527	0.01477	0.002326	0.002326	0.03643	0.0631	1.19464	0.4322	0.4826
g__Tremellales_gen_Incertae_sedis	0.06511	0.01904	0	0	0	0	0	0	NA	NA	NA
g__Cosmospora	0.007752	0.01343	0	0	0	0	0.05504	0.09533	NA	NA	NA
g__unclassified_o__Hypocreales	0.03411	0.02387	0.01628	0.01904	0.006977	0.01014	0	0	NA	NA	NA
g__Lophiotrema	0.01085	0.0188	0	0	0	0	0.04186	0.03743	NA	NA	NA
g__Parametarhizium	0.04496	0.03921	0	0	0	0	0	0	NA	NA	NA
g__Sclerococcum	0	0	0.04031	0.01281	0.003876	0.006713	0	0	NA	NA	NA
g__Sordariales_gen_Incertae_sedis	0.03411	0.0411	0	0	0	0	0	0	NA	NA	NA
g__unclassified_f__Herpotrichiellaceae	0.317	0.05416	0.1109	0.0727	0.09302	0.06708	0.1845	0.127	6.67432	0.04299	0.09028
g__Gryganskiella	0.1915	0.09306	0.3031	0.1283	0.03023	0.01816	0.1752	0.04365	11.2252	0.024	0.06272
g__Pseudeurotium	0.007752	0.01343	0.1287	0.03208	0.2884	0.1221	0.06434	0.1114	12.3137	0.02121	0.05974
g__Spizellomycetales_gen_Incertae_sedis	0.1194	0.06805	0.02093	0.02515	0	0	0.05659	0.0582	NA	NA	NA
g__Lophium	0.08294	0.06119	0.008527	0.004841	0.01473	0.01978	0.07597	0.09094	1.5068	0.3559	0.4135
g__Xenopolyscytalum	0.05814	0.1007	0	0	0.05969	0.01548	0	0	NA	NA	NA
g__Niesslia	0.004651	0.008056	0.003101	0.005371	0.04031	0.0314	0.05116	0.08861	1.22819	0.4104	0.4627
g__Hemimycena	0.04961	0.04535	0.03333	0.01421	0	0	0.0124	0.02148	NA	NA	NA
g__Discosia	0.05659	0.0734	0	0	0	0	0.03488	0.06042	NA	NA	NA
g__Gaeumannomyces	0.02713	0.02926	0.06124	0.01495	0	0	0	0	NA	NA	NA
g__Glutinoglossum	0.07597	0.07798	0	0	0	0	0	0	NA	NA	NA
g__Clavariaceae_gen_Incertae_sedis	0.02946	0.03956	0	0	0.01163	0.01163	0.01085	0.0117	NA	NA	NA
g__Sagenomella	0	0	0	0	0.0217	0.01099	0.02093	0.03625	NA	NA	NA
g__Melanogaster	0	0	0.009302	0.008056	0	0	0.02713	0.0117	NA	NA	NA
g__Hypocreales_gen_Incertae_sedis	0.01008	0.008804	0.03643	0.02084	0.06511	0.05897	0.4488	0.1543	7.32391	0.04851	0.09961
g__Mytilinidion	0.0155	0.01193	0.3574	0.1408	0.003876	0.003552	0.08294	0.06194	6.31929	0.06517	0.1192
g__Nectriaceae_gen_Incertae_sedis	0.1798	0.0801	0.1085	0.03157	0.1178	0.01281	0.03333	0.03373	4.67612	0.08877	0.1524
g__unclassified_o__Pleosporales	0.3163	0.06095	0.003101	0.005371	0.07829	0.1276	0.01705	0.02954	19.1896	0.0126	0.04673
g__GS01_phy_Incertae_sedis_gen_Incertae_sedis	0.08759	0.1156	0	0	0	0	0.08759	0.09349	NA	NA	NA
g__Lachnellula	0.1426	0.1028	0.003101	0.005371	0.0007752	0.001343	0.0186	0.03222	1.71764	0.3166	0.3833
g__unclassified_f__Chaetomiaceae	0.02558	0.002326	0.01163	0.01816	0.09922	0.02908	0	0	NA	NA	NA
g__Keithomyces	0.003101	0.005371	0.03411	0.009399	0.06822	0.03781	0.0217	0.01894	8.02558	0.03748	0.08451
g__Orbiliales_gen_Incertae_sedis	0.03023	0.03281	0.007752	0.002685	0.01628	0.006153	0.03411	0.05908	1.61607	0.3283	0.3862
g__Cephalothecaceae_gen_Incertae_sedis	0.03023	0.01295	0	0	0.01085	0.009682	0.04574	0.04239	NA	NA	NA
g__Pezicula	0.07442	0.05036	0	0	0	0	0.004651	0.008056	NA	NA	NA
g__unclassified_f__Lipomycetaceae	0	0	0	0	0.02015	0.01761	0.03721	0.06445	NA	NA	NA
g__Flavocillium	0.01938	0.01049	0.03178	0.02198	0.003101	0.005371	0	0	NA	NA	NA
g__Paradevriesia	0.009302	0.008056	0.02481	0.02097	0.002326	0.004028	0	0	NA	NA	NA
g__Coniozyma	0.03333	0.05773	0.003101	0.005371	0	0	0	0	NA	NA	NA
g__Pseudogymnoascus	7.977	1.243	0.06279	0.05596	0.531	0.1276	2.812	0.816	45.1966	0.002268	0.0163
g__Solicoccozyma	1.329	0.3346	0.2729	0.06315	0.2287	0.09424	0.6116	0.109	13.238	0.0136	0.04886
g__Lachnum	0.03721	0.02131	1.537	0.7427	0	0	0.1008	0.09889	NA	NA	NA
g__Cryptococcus	1.246	0.3806	0.03953	0.01208	0.01008	0.01193	0.2403	0.2851	10.4084	0.02321	0.06209
g__unclassified_o__Tremellales	1.298	0.1256	0	0	0.02015	0.01761	0.03643	0.0631	NA	NA	NA
g__Mytilinidiales_gen_Incertae_sedis	0.5403	0.303	0.1667	0.07969	0.2465	0.05701	0.1682	0.1012	1.54514	0.3291	0.3862
g__Zygorhynchus	0.7132	0.132	0.02015	0.01281	0.1659	0.05549	0.0907	0.0229	28.3392	0.00423	0.02211
g__Cryptosporiopsis	0.1946	0.1017	0.08217	0.05495	0.03411	0.009399	0.662	0.5012	3.39685	0.1535	0.2097
g__Mucor	0.08372	0.02914	0.2116	0.08356	0.02791	0.02682	0.02326	0.02131	5.47931	0.06104	0.117
g__unclassified_o__Sordariales	0.2868	0.07017	0	0	0.00155	0.001343	0	0	NA	NA	NA
g__Atheliaceae_gen_Incertae_sedis	0	0	0.05504	0.02725	0.1659	0.04773	0	0	NA	NA	NA
g__unclassified_p__Basidiomycota	0.07674	0.05828	0	0	0.09225	0.01761	0	0	NA	NA	NA
g__unclassified_c__Agaricomycetes	0.008527	0.01099	0.03876	0.01714	0.006201	0.005371	0.04496	0.03956	3.05191	0.1584	0.2118
g__Pleotrichocladium	0.0186	0.01677	0.03488	0.008385	0.01473	0.008167	0.01318	0.02282	2.49655	0.1926	0.2516
g__Rhinocladiella	0.005426	0.009399	0.02558	0.008385	0.01628	0.02067	0	0	NA	NA	NA
g__Leuconeurospora	0.006977	0.01208	0.006201	0.01074	0.01938	0.01147	0	0	NA	NA	NA
g__Onygenales_gen_Incertae_sedis	0.01395	0.01295	0.002326	0.004028	0	0	0.01473	0.02551	NA	NA	NA
g__Alternaria	0.5721	0.2655	0.255	0.06612	0.04186	0.008385	0.1473	0.1465	10.4989	0.03321	0.08071
g__Fusarium	0.4519	0.06513	0.02403	0.02198	0.02326	0.01816	0.1077	0.1113	31.3871	0.002877	0.01741
g__Pestalotiopsis	0.2395	0.2277	0	0	0	0	0	0	NA	NA	NA
g__unclassified_o__Atheliales	0	0	0.007752	0.007105	0.1318	0.03552	0	0	NA	NA	NA
g__Neocucurbitaria	0.03411	0.03373	0	0	0.005426	0.005852	0.08604	0.09105	NA	NA	NA
g__Oncopodiella	0	0	0	0	0.01395	0.01846	0.08139	0.1068	NA	NA	NA
g__unclassified_f__Sordariaceae	0	0	0	0	0.01473	0.02551	0.06589	0.1141	NA	NA	NA
g__Hyaloscyphaceae_gen_Incertae_sedis	0.01163	0.02014	0.002326	0.004028	0.02713	0.01548	0.002326	0.004028	2.00227	0.2539	0.3139
g__Entoloma	0	0	0	0	0.006977	0.01208	0.02403	0.04162	NA	NA	NA
g__unclassified_c__Dothideomycetes	0.01085	0.0117	0.5403	0.2383	0.1419	0.1704	0.2341	0.06805	11.3464	0.0289	0.07386
g__GS11_gen_Incertae_sedis	0.8612	0.1515	0	0	0.003101	0.005371	0.02946	0.05102	NA	NA	NA
g__Mycena	0.01705	0.01281	0.8194	0.02387	0.01085	0.0117	0.01318	0.01281	801.295	1.994e-06	0.0002293
g__Fungi_gen_Incertae_sedis	0.2411	0.1868	0.02403	0.02198	0.05116	0.0691	0.3527	0.1845	3.26264	0.155	0.2097
g__Minimelanolocus	0.1411	0.01363	0.04496	0.0362	0.01705	0.008804	0.3845	0.1015	51.639	0.001263	0.01269
g__Aquilomyces	0.1558	0.04805	0	0	0.1171	0.006713	0	0	NA	NA	NA
g__Rhexocercosporidium	0.1721	0.05484	0.02093	0.03625	0	0	0.03721	0.06445	NA	NA	NA
g__unclassified_f__Melanommataceae	0.1651	0.1515	0.02868	0.01745	0	0	0	0	NA	NA	NA
g__Metapochonia	0.02558	0.01846	0.07674	0.02218	0.06977	0.08487	0.01705	0.02755	3.17019	0.1401	0.2066
g__Chaetosphaeria	0.08372	0.03256	0.0155	0.01894	0.04884	0.01295	0.03101	0.02725	3.06289	0.1481	0.2097
g__Babjevia	0.0907	0.0305	0	0	0	0	0.05736	0.06328	NA	NA	NA
g__Mortierellaceae_gen_Incertae_sedis	0.07519	0.04427	0.01008	0.01745	0.003101	0.003552	0.006977	0.008385	2.12795	0.2479	0.3099
g__Conlarium	0.07829	0.07573	0	0	0.003876	0.006713	0	0	NA	NA	NA
g__Gemmina	0	0	0.03566	0.008167	0.04108	0.03157	0	0	NA	NA	NA
g__Cenococcum	0	0	0.01783	0.02487	0	0	0.02248	0.03894	NA	NA	NA
g__Lecanicillium	0.006201	0.01074	0	0	0.002326	0.004028	0.02248	0.03894	NA	NA	NA
g__unclassified_o__Helotiales	0.6953	0.07164	0.4364	0.0356	0.5752	0.1164	0.7891	0.435	8.51771	0.03509	0.08071
g__Saccharomycetales_gen_Incertae_sedis	0.3868	0.1222	0.1426	0.03575	0.2349	0.07862	0.5225	0.1901	5.70636	0.06632	0.1192
g__Titaea	0.5643	0.06599	0.03101	0.02032	0.09147	0.03267	0.4891	0.2121	47.5046	0.001444	0.01277
g__Urceolella	0.5969	0.07629	0.3101	0.02387	0.08062	0.002685	0.01938	0.03357	100.51	0.0008774	0.01121
g__Ilyonectria	0.1705	0.01583	0.1318	0.005852	0.06977	0.02858	0.2163	0.05934	9.11809	0.03472	0.08071
g__Hymenoscyphus	0.5535	0.0938	0.003876	0.006713	0.01163	0.01066	0	0	NA	NA	NA
g__Cyphellophora	0.1876	0.09567	0.02946	0.01495	0.0124	0.01421	0.09457	0.08164	3.3598	0.135	0.2043
g__Nectriopsis	0.1101	0.1048	0	0	0.03876	0.01761	0.1512	0.1956	NA	NA	NA
g__Cistella	0.131	0.07417	0.08604	0.04357	0.006977	0.01014	0.06279	0.1088	4.27326	0.1123	0.177
g__Wynnella	0.131	0.06215	0	0	0.002326	0.004028	0.1434	0.1376	NA	NA	NA
g__Lycoperdon	0.2442	0.1888	0.01163	0.01163	0.009302	0.01014	0	0	NA	NA	NA
g__Talaromyces	0.02558	0.02641	0.08992	0.01074	0.07752	0.01978	0.03953	0.06847	4.09205	0.1037	0.1704
g__Magnaporthales_gen_Incertae_sedis	0.09767	0.01525	0.003876	0.006713	0	0	0	0	NA	NA	NA
g__Herpotrichiellaceae_gen_Incertae_sedis	0	0	0.004651	0.008056	0	0	0.08915	0.08249	NA	NA	NA
g__Volutella	0	0	0	0	0.003101	0.005371	0.08682	0.1143	NA	NA	NA
g__Hyaloscypha	0.006201	0.01074	0.02791	0.01987	0.01085	0.0188	0	0	NA	NA	NA
g__Barbatosphaeria	0	0	0	0	0	0	0.04496	0.07787	NA	NA	NA
g__Ramicandelaber	0.03488	0.04035	0	0	0	0	0.005426	0.009399	NA	NA	NA
g__Akanthomyces	0	0	0	0	0	0	0.03488	0.03023	NA	NA	NA
g__Neocatenulostroma	0.03023	0.02641	0.002326	0.004028	0	0	0	0	NA	NA	NA
g__unclassified_k__Fungi	17.98	4.602	1.251	0.1874	0.4287	0.01477	3.166	0.8115	32.1856	0.005923	0.02814
g__Exophiala	2.058	0.3738	0.5279	0.1086	0.493	0.09767	0.6938	0.2233	12.8233	0.01441	0.04909
g__Mortierella	1.057	0.3091	0.4411	0.02375	0.2108	0.1138	1.636	0.2549	21.6446	0.01009	0.04002
g__Pyrenochaetopsis	1.269	0.6013	0	0	0.003876	0.006713	0	0	NA	NA	NA
g__Chalara	0.06124	0.04195	0.2108	0.05451	0.1822	0.01322	0.2977	0.1198	6.68654	0.05662	0.1138
g__Basidiodendron	0.1357	0.03324	0.2388	0.06463	0.05039	0.0712	0.2194	0.1699	3.10842	0.1502	0.2097
g__Tomentella	0.1899	0.03225	0.006201	0.005852	0.01705	0.01363	0.3279	0.1868	25.2801	0.006113	0.02814
g__Halokirschsteiniothelia	0.01318	0.02282	0.2388	0.06454	0	0	0.08217	0.1423	NA	NA	NA
g__Syzygospora	0.1302	0.1029	0.05659	0.02487	0.07752	0.01495	0.04729	0.04547	0.845849	0.5365	0.5767
g__Hymenogaster	0.2868	0.08262	0	0	0	0	0	0	NA	NA	NA
g__unclassified_o__Agaricales	0.1543	0.009682	0.02946	0.03166	0.0007752	0.001343	0.08682	0.03921	180.529	0.0003271	0.005374
g__Ciliolarina	0	0	0.02015	0.008804	0.1674	0.03473	0.01783	0.03088	NA	NA	NA
g__unclassified_o__Chaetothyriales	0.006201	0.01074	0.03488	0.03076	0.008527	0.007476	0.1279	0.0606	3.44947	0.1318	0.2021
g__Haptocillium	0.03333	0.03373	0.01938	0.002685	0.009302	0.008385	0.08527	0.02813	5.15602	0.08538	0.1488
g__Lithohypha	0.06899	0.04195	0.008527	0.008167	0.007752	0.008167	0.008527	0.01477	1.57277	0.323	0.3862
g__Monosporascus	0	0	0.006977	0.008385	0	0	0.06356	0.03389	NA	NA	NA
g__unclassified_o__Archaeorhizomycetales	0.02481	0.02695	0.01085	0.01049	0.01085	0.0188	0.006201	0.007105	0.404248	0.7584	0.7651
g__Curvibasidium	0	0	0	0	0.006201	0.01074	0.04341	0.05128	NA	NA	NA
g__Aequabiliella	0	0	0.003876	0.006713	0	0	0.03023	0.05236	NA	NA	NA
g__Hymenochaetales_gen_Incertae_sedis	1.299	0.6729	0.07442	0.02218	0.008527	0.007476	1.987	0.5921	16.4644	0.01451	0.04909
g__Polyphilus	1.327	0.3886	0.262	0.05889	0.3093	0.08889	0.3101	0.164	5.56382	0.06458	0.1192
g__unclassified_p__Ascomycota	0.3155	0.1659	0.1488	0.006153	0.6062	0.764	0.6147	0.2452	3.55052	0.1484	0.2097
g__Beauveria	0.324	0.02842	0.2124	0.0362	0.1853	0.04659	0.1039	0.003552	50.3987	0.002672	0.01707
g__Saccharomycopsis	0	0	0.01628	0.01208	0.1349	0.06279	0.5907	0.2354	NA	NA	NA
g__Leptodophora	0.4217	0.2199	0.03643	0.0429	0.05736	0.06207	0.1496	0.1965	2.39892	0.2087	0.2697
g__Litschauerella	0.007752	0.01343	0.4698	0.2554	0	0	0	0	NA	NA	NA
g__Pseudosperma	0.01473	0.02551	0	0	0.02946	0.008804	0.1845	0.1812	NA	NA	NA
g__Tuberaceae_gen_Incertae_sedis	0.1837	0.07897	0	0	0	0	0	0	NA	NA	NA
g__Orbiliaceae_gen_Incertae_sedis	0.1	0.05004	0.05039	0.03901	0	0	0	0	NA	NA	NA
g__Helvellosebacina	0.04961	0.01714	0.08604	0.01395	0.002326	0.004028	0	0	NA	NA	NA
g__Myxotrichum	0.006977	0.01208	0	0	0.03023	0.05236	0.07674	0.0907	NA	NA	NA
g__Trichocladium	0.05891	0.102	0	0	0.02093	0.02093	0.03101	0.05371	NA	NA	NA
g__Kodamaea	0	0	0	0	0.1062	0.03174	0	0	NA	NA	NA
g__Thelonectria	0.008527	0.01477	0.00155	0.002685	0	0	0.08139	0.0868	NA	NA	NA
g__Mucorales_gen_Incertae_sedis	0.06822	0.06194	0.003101	0.005371	0	0	0.01085	0.009399	NA	NA	NA
g__unclassified_o__Polyporales	0.05426	0.0712	0	0	0	0	0.01395	0.02417	NA	NA	NA
g__unclassified_p__Chytridiomycota	0.03023	0.02067	0.003876	0.004841	0	0	0.01628	0.0282	NA	NA	NA
g__Tremellodendropsidales_gen_Incertae_sedis	0	0	0.01085	0.01495	0	0	0.03566	0.0401	NA	NA	NA
g__unclassified_f__Cordycipitaceae	0.003101	0.005371	0.02015	0.005852	0.007752	0.01343	0.007752	0.01343	3.57135	0.1197	0.186
g__Sesquicillium	0.2093	0.08548	0.2349	0.04307	0.3	0.08937	0.3411	0.08243	1.40098	0.3606	0.4147
g__Cutaneotrichosporon	0.06279	0.06988	0.00155	0.002685	0.005426	0.009399	0.9907	0.5156	3.32671	0.1542	0.2097
g__Cladophialophora	0.1411	0.1322	0.3643	0.1224	0.04263	0.02794	0	0	NA	NA	NA
g__Tetracladium_f__Helotiaceae	0.307	0.2501	0	0	0	0	0.02326	0.04028	NA	NA	NA
g__Ascochyta	0.2899	0.133	0	0	0.0124	0.003552	0	0	NA	NA	NA
g__unclassified_c__Sordariomycetes	0.1984	0.03529	0.05736	0.03389	0.01705	0.01633	0.0155	0.02685	17.5817	0.007733	0.03176
g__Magnibotryascoma	0.08992	0.06224	0.01318	0.01548	0.008527	0.01477	0.05271	0.0913	1.35957	0.3734	0.4252
g__unclassified_o__Dothideales	0.05736	0.03921	0.02093	0.02218	0.07054	0.08605	0.01318	0.02282	0.957743	0.4904	0.532
g__Coryneliales_gen_Incertae_sedis	0	0	0.005426	0.007476	0	0	0.02636	0.04565	NA	NA	NA
g__Agaricomycetes_gen_Incertae_sedis	0	0	0.03101	0.01099	0	0	0	0	NA	NA	NA
g__unclassified_f__Pseudeurotiaceae	0.5271	0.04913	0.3667	0.02999	1.073	0.6196	1.034	0.2382	11.6472	0.02078	0.05974
g__Cladosporium	0.3729	0.1452	0.1341	0.08324	0.1597	0.033	0.08372	0.08874	2.21466	0.2324	0.2937
g__Cadophora	2.277	0.3722	0.4356	0.1445	0.8039	0.2337	1.823	0.4371	20.7957	0.006117	0.02814
g__unclassified_f__Thelephoraceae	0.1915	0.03852	0.5325	0.2103	0	0	0.01628	0.0282	NA	NA	NA
g__Hyalodendriella	0.1612	0.03373	0.1961	0.03908	0.07829	0.02148	0.1054	0.07184	6.89036	0.04318	0.09028
g__Suillus	0.03643	0.0334	0.03256	0.006153	0.2426	0.02562	0.1713	0.1082	47.1712	0.002545	0.01707
g__unclassified_f__Nectriaceae	0.1868	0.1114	0.0155	0.01363	0.0155	0.009399	0.2659	0.1293	4.52605	0.0916	0.1549
g__Dactylonectria	0.07597	0.07447	0.03411	0.033	0.03798	0.008167	0.1031	0.155	0.324219	0.8095	0.8095
g__Absidia	0.01163	0.01295	0.05969	0.01865	0.1077	0.0422	0.1202	0.06595	7.24844	0.04215	0.09028
g__Periconia	0.193	0.07383	0	0	0	0	0	0	NA	NA	NA
g__Zoopagales_gen_Incertae_sedis	0	0	0.03256	0.0305	0.0007752	0.001343	0.1899	0.1719	NA	NA	NA
g__Trichosporiella	0.02093	0.01816	0.003101	0.005371	0.02015	0.001343	0.07287	0.1262	6.99477	0.05739	0.1138
g__unclassified_f__Valsaceae	0.01938	0.03357	0	0	0	0	0.1163	0.09675	NA	NA	NA
g__unclassified_f__Myxotrichaceae	0.008527	0.01477	0.03488	0.03692	0.03023	0.03743	0.04341	0.07519	0.588551	0.655	0.6848
g__Paracladophialophora	0.009302	0.009302	0.07519	0.03365	0.006977	0.006153	0.03798	0.06579	3.11175	0.1528	0.2097
g__Devriesia	0.03101	0.04768	0.01473	0.01583	0	0	0.003101	0.005371	NA	NA	NA
g__Lactarius	0	0	0.114	0.1048	0	0	0	0	NA	NA	NA
g__Pseudoarthrographis	0.04729	0.02945	0	0	0	0	0	0	NA	NA	NA
g__Trichophaea	0	0	0	0	0	0	0.08682	0.1504	NA	NA	NA
g__Helicoon	0	0	0	0	0.05969	0.05233	0	0	NA	NA	NA
g__Cephalotrichum	0.01008	0.01745	0	0	0.01318	0.01281	0.008527	0.01477	NA	NA	NA
g__Trechispora	0.00155	0.002685	0.006977	0.006153	0.00155	0.002685	0.04884	0.02461	3.25768	0.1381	0.2063
g__Atractospora	0.02636	0.02259	0.004651	0.004651	0	0	0	0	NA	NA	NA
g__unclassified_f__Helotiaceae	0.01395	0.02417	0.02481	0.0334	0.003101	0.005371	0	0	NA	NA	NA
g__Tricholoma	0	0	0.01473	0.01322	0.007752	0.004841	0.01008	0.01745	NA	NA	NA
g__Hyalorbilia	0.02093	0.01987	0	0	0	0	0.01008	0.01745	NA	NA	NA
g__Cortinarius	3.232	1.03	0.1744	0.05047	0.114	0.03721	0.03488	0.03488	11.3946	0.01724	0.05507
g__Inocybe	0.7318	0.06021	0.005426	0.004841	0.07287	0.03976	0.1077	0.0974	106.2	0.0007906	0.01121
g__Trichoderma	0.5845	0.1594	0.1248	0.03123	0.9914	0.0195	1.115	0.2272	415.052	2.531e-05	0.0009704
g__Spirosphaera	0.4132	0.136	0	0	0	0	0	0	NA	NA	NA
g__Mariannaea	0.01628	0.0282	0	0	0.1	0.01904	0.8589	0.6941	NA	NA	NA
g__Minutisphaera	0.145	0.2431	0.1814	0.03378	0	0	0.01938	0.03357	NA	NA	NA
g__Phialophora	0.2535	0.05257	0.1054	0.02794	0.09302	0.05469	0.2015	0.1208	5.33858	0.06786	0.1201
g__Kuraishia	0	0	0.06511	0.02218	0.03101	0.01761	0.1062	0.1566	NA	NA	NA
g__Pyrenopeziza	0.1566	0.1806	0	0	0.01008	0.01363	0	0	NA	NA	NA
g__GS05_gen_Incertae_sedis	0.1558	0.07073	0.00155	0.002685	0	0	0.03566	0.02161	NA	NA	NA
g__Sydowia	0.01085	0.0188	0.02248	0.01865	0.01318	0.009399	0.09147	0.1222	0.477932	0.7148	0.7339
g__Ascomycota_gen_Incertae_sedis	0.1054	0.09321	0.00155	0.002685	0.01318	0.01147	0.04108	0.05764	1.91462	0.2859	0.3498
g__unclassified_c__Leotiomycetes	0.008527	0.01477	0.05969	0.01049	0.01705	0.0195	0.04263	0.0499	7.1367	0.04085	0.09028
g__Lobulomycetales_gen_Incertae_sedis	0.1015	0.0817	0	0	0	0	0.03101	0.01074	NA	NA	NA
g__Phialocephala	0.08992	0.0362	0	0	0	0	0	0	NA	NA	NA
g__Xenasmatella	0.003101	0.005371	0.008527	0.01477	0.009302	0.01066	0.05659	0.01894	5.56234	0.06563	0.1192
g__Melanophyllum	0	0	0	0	0.03566	0.01421	0	0	NA	NA	NA
g__Thelephoraceae_gen_Incertae_sedis	0.006201	0.01074	0.005426	0.009399	0.04729	0.04322	0.004651	0.008056	0.719756	0.5876	0.6257
g__Geastrum	0.04186	0.05031	0	0	0.00155	0.002685	0.0155	0.02685	NA	NA	NA
g__Ophiocordyceps	0	0	0	0	0.003101	0.005371	0.05504	0.06421	NA	NA	NA
g__unclassified_o__Boletales	0.009302	0.01611	0	0	0	0	0.03876	0.03365	NA	NA	NA
g__unclassified_f__Dothideaceae	0.04341	0.03452	0.003876	0.006713	0	0	0	0	NA	NA	NA
g__Varicosporellopsis	0	0	0	0	0	0	0.04341	0.07519	NA	NA	NA
g__unclassified_f__Lophiostomataceae	0.04186	0.004651	0	0	0	0	0	0	NA	NA	NA
g__Tapesia	0	0	0.004651	0.004651	0.03256	0.01066	0	0	NA	NA	NA
g__Meliniomyces	0	0	0	0	0.01628	0.02067	0.01628	0.0282	NA	NA	NA
g__Sakaguchia	0.01085	0.0188	0	0	0	0	0.0124	0.02148	NA	NA	NA
g__Jattaea	0.002326	0.004028	0.004651	0.008056	0.006977	0.006153	0.0124	0.02148	0.427919	0.7439	0.7571
g__Rhamphoria	0.02093	0.02515	0	0	0	0	0	0	NA	NA	NA
g__Lecanoromycetes_gen_Incertae_sedis	0.01705	0.01633	0	0	0	0	0	0	NA	NA	NA
g__Wilcoxina	0.0124	0.02148	0	0	0	0	0	0	NA	NA	NA
g__unclassified_o__Tubeufiales	0.009302	0.01415	0	0	0	0	0	0	NA	NA	NA
g__Alpinaria	0.0007752	0.001343	0	0	0.005426	0.009399	0	0	NA	NA	NA
g__Chaetothyriales_gen_Incertae_sedis	0	0	0	0	0.004651	0.008056	0	0	NA	NA	NA
g__Clavaria	0	0	0.00155	0.002685	0.003101	0.005371	0	0	NA	NA	NA
g__Coniolariella	0	0	0	0	0.003101	0.005371	0	0	NA	NA	NA
g__unclassified_f__Ganodermataceae	0	0	0.003101	0.005371	0	0	0	0	NA	NA	NA
g__unclassified_f__Ceratobasidiaceae	0.00155	0.002685	0.00155	0.002685	0	0	0	0	NA	NA	NA
g__Hamatocanthoscypha	0.002326	0.004028	0	0	0	0	0	0	NA	NA	NA
g__Sarcinomyces	0	0	0	0	0.002326	0.004028	0	0	NA	NA	NA
g__Cladochytriales_gen_Incertae_sedis	0	0	0	0	0	0	0.002326	0.004028	NA	NA	NA
g__Umbilicariales_gen_Incertae_sedis	0	0	0	0	0.0007752	0.001343	0	0	NA	NA	NA
g__Polydesmia	0	0	0.01628	0.006153	0	0	0	0	NA	NA	NA
g__Ramophialophora	0.009302	0.01611	0	0	0.004651	0.008056	0	0	NA	NA	NA
g__Trichoglossum	0	0	0.01085	0.001343	0	0	0	0	NA	NA	NA
g__GS27_ord_Incertae_sedis_gen_Incertae_sedis	0.01085	0.0188	0	0	0	0	0	0	NA	NA	NA
g__unclassified_f__Hyaloscyphaceae	0.003101	0.005371	0	0	0.006977	0.01208	0	0	NA	NA	NA
g__unclassified_f__Pleosporaceae	0.008527	0.01477	0	0	0	0	0	0	NA	NA	NA
g__unclassified_f__Serendipitaceae	0	0	0.008527	0.007476	0	0	0	0	NA	NA	NA
g__GS17_gen_Incertae_sedis	0	0	0.006977	0.01208	0	0	0	0	NA	NA	NA
g__unclassified_f__Hypocreaceae	0.00155	0.002685	0	0	0.005426	0.005852	0	0	NA	NA	NA
g__unclassified_f__Cunninghamellaceae	0.006201	0.01074	0	0	0	0	0	0	NA	NA	NA
g__Basidiobolales_gen_Incertae_sedis	0	0	0	0	0	0	0.003101	0.005371	NA	NA	NA
g__Piskurozymaceae_gen_Incertae_sedis	0	0	0.00155	0.002685	0	0	0	0	NA	NA	NA
g__Melanoleuca	0	0	0	0	0.0007752	0.001343	0	0	NA	NA	NA
g__Protoglossum	0.005426	0.009399	0.02558	0.01611	0	0	0	0	NA	NA	NA
g__Sarea	0	0	0.0007752	0.001343	0	0	0.01783	0.03088	NA	NA	NA
g__Coprinellus	0.02403	0.04162	0.002326	0.004028	0.00155	0.002685	0	0	NA	NA	NA
g__Capnobotryella	0.01783	0.01865	0.01085	0.001343	0	0	0	0	NA	NA	NA
g__Hypomyces	0.0124	0.01074	0.008527	0.01477	0.003101	0.005371	0	0	NA	NA	NA
g__Thyronectria	0	0	0.003101	0.005371	0	0	0.0217	0.03759	NA	NA	NA
g__Variabilispora	0	0	0	0	0.006201	0.01074	0.01318	0.02282	NA	NA	NA
g__Claudopus	0.01163	0.02014	0	0	0	0	0	0	NA	NA	NA
g__Rhizoctonia	0.00155	0.002685	0	0	0.00155	0.002685	0.006977	0.01208	NA	NA	NA
g__Basidiobolomycetes_gen_Incertae_sedis	0	0	0.002326	0.004028	0.00155	0.002685	0	0	NA	NA	NA
g__Sphaerostilbella	0	0	0	0	0.003101	0.005371	0	0	NA	NA	NA
g__Stachybotryaceae_gen_Incertae_sedis	0.002326	0.004028	0	0	0	0	0	0	NA	NA	NA
g__Sclerogaster	0.002326	0.004028	0	0	0	0	0	0	NA	NA	NA
g__Vexillomyces	0	0	0.002326	0.004028	0	0	0	0	NA	NA	NA
g__Olpidium	0	0	0.00155	0.002685	0	0	0	0	NA	NA	NA
g__Paragalactinia	0.00155	0.002685	0	0	0	0	0	0	NA	NA	NA
g__Rhizophydiales_gen_Incertae_sedis	0.02946	0.02695	0	0	0	0	0	0	NA	NA	NA
g__Galerina	0	0	0	0	0	0	0.01473	0.02551	NA	NA	NA
g__Capnodiales_gen_Incertae_sedis	0	0	0.005426	0.004841	0.007752	0.009682	0	0	NA	NA	NA
g__Aureobasidium	0	0	0.003876	0.006713	0.007752	0.009682	0.01473	0.02551	NA	NA	NA
g__Nothodactylaria	0.0124	0.007476	0	0	0	0	0	0	NA	NA	NA
g__Xylohypha	0	0	0	0	0	0	0.01163	0.01628	NA	NA	NA
g__Phaffia	0	0	0.00155	0.002685	0	0	0.009302	0.01611	NA	NA	NA
g__Gymnoascus	0.004651	0.008056	0	0	0.005426	0.009399	0	0	NA	NA	NA
g__Achroiostachys	0.008527	0.01477	0	0	0	0	0	0	NA	NA	NA
g__Zymoseptoria	0.006201	0.01074	0	0	0	0	0	0	NA	NA	NA
g__Neophaeomoniella	0.003876	0.006713	0	0	0.00155	0.002685	0	0	NA	NA	NA
g__Wallemia	0.003101	0.005371	0	0	0	0	0	0	NA	NA	NA
g__Myriangium	0	0	0	0	0.002326	0.004028	0	0	NA	NA	NA
g__unclassified_f__Phacidiaceae	0	0	0	0	0.00155	0.002685	0	0	NA	NA	NA
g__Lentamyces	0	0	0.0007752	0.001343	0	0	0	0	NA	NA	NA
g__Cystolepiota	0.0155	0.02685	0	0	0	0	0.009302	0.01611	NA	NA	NA
g__Humicola	0.0124	0.02148	0	0	0.01395	0.006977	0	0	NA	NA	NA
g__Sebacinales_gen_Incertae_sedis	0.03023	0.02621	0	0	0	0	0	0	NA	NA	NA
g__Desmazierella	0.02946	0.02715	0	0	0	0	0	0	NA	NA	NA
g__Lophodermium	0	0	0	0	0	0	0.0186	0.03222	NA	NA	NA
g__Pluteus	0.02481	0.04296	0.0007752	0.001343	0.0007752	0.001343	0	0	NA	NA	NA
g__Fellozyma	0	0	0	0	0	0	0.02093	0.03625	NA	NA	NA
g__Nectria	0	0	0	0	0.002326	0.004028	0.01628	0.0282	NA	NA	NA
g__Neoschizothecium	0	0	0	0	0.01705	0.02161	0	0	NA	NA	NA
g__unclassified_f__Inocybaceae	0.01085	0.009682	0.0007752	0.001343	0.002326	0.004028	0	0	NA	NA	NA
g__Darksidea	0	0	0.0007752	0.001343	0.009302	0.01066	0	0	NA	NA	NA
g__Tremella	0	0	0.009302	0.01066	0	0	0	0	NA	NA	NA
g__Aphanoascus	0	0	0	0	0.006201	0.01074	0	0	NA	NA	NA
g__Cornuvesica	0	0	0	0	0.003101	0.005371	0	0	NA	NA	NA
g__Lapidomyces	0	0	0	0	0.003101	0.005371	0	0	NA	NA	NA
g__Verticillium	0	0	0.00155	0.002685	0.00155	0.002685	0	0	NA	NA	NA
g__Neocallimastigomycota_gen_Incertae_sedis	0.00155	0.002685	0	0	0	0	0	0	NA	NA	NA
g__Chytridiomycota_gen_Incertae_sedis	0.00155	0.002685	0	0	0	0	0	0	NA	NA	NA
g__Fusicladium	0	0	0.0007752	0.001343	0	0	0	0	NA	NA	NA
g__GS08_gen_Incertae_sedis	0	0	0.00155	0.002685	0	0	0.01705	0.009682	NA	NA	NA
g__Geoglossales_gen_Incertae_sedis	0.01705	0.02954	0	0	0	0	0	0	NA	NA	NA
g__Phallus	0	0	0.003876	0.006713	0	0	0.007752	0.007105	NA	NA	NA
g__Pulvinulaceae_gen_Incertae_sedis	0.009302	0.01611	0	0	0	0	0	0	NA	NA	NA
g__Podospora	0.008527	0.01477	0	0	0	0	0	0	NA	NA	NA
g__Arachnomyces	0	0	0	0	0.008527	0.01477	0	0	NA	NA	NA
g__Neovaginatispora	0.007752	0.01343	0	0	0	0	0	0	NA	NA	NA
g__Dendrospora	0	0	0.003101	0.005371	0.002326	0.004028	0	0	NA	NA	NA
g__Hericium	0.004651	0.008056	0	0	0	0	0	0	NA	NA	NA
g__Hirsutella	0.003876	0.004841	0	0	0	0	0	0	NA	NA	NA
g__Calloriaceae_gen_Incertae_sedis	0.003101	0.005371	0	0	0	0	0	0	NA	NA	NA
g__Phlyctochytrium	0	0	0	0	0.002326	0.004028	0	0	NA	NA	NA
g__unclassified_f__Mucoraceae	0	0	0	0	0.002326	0.004028	0	0	NA	NA	NA
g__Rhizophydium	0	0	0.002326	0.004028	0	0	0	0	NA	NA	NA
g__Chrysozyma	0.00155	0.002685	0	0	0	0	0	0	NA	NA	NA
g__Clavicipitaceae_gen_Incertae_sedis	0	0	0.00155	0.002685	0	0	0	0	NA	NA	NA
g__Neopseudolachnella	0	0	0	0	0.0007752	0.001343	0	0	NA	NA	NA
g__Peterozyma	0	0	0.02558	0.04035	0	0	0	0	NA	NA	NA
g__Xylodon	0	0	0.02248	0.001343	0.00155	0.002685	0	0	NA	NA	NA
g__Agaricostilbales_gen_Incertae_sedis	0.02326	0.04028	0	0	0	0	0	0	NA	NA	NA
g__Chrysosporium	0.02248	0.0195	0	0	0	0	0	0	NA	NA	NA
g__Thelephora	0.02093	0.01611	0	0	0	0	0	0	NA	NA	NA
g__Arthrocatena	0.01163	0.02014	0.005426	0.009399	0.003101	0.005371	0	0	NA	NA	NA
g__Parapyrenochaeta	0	0	0	0	0.002326	0.004028	0.01783	0.03088	NA	NA	NA
g__Trichomerium	0.01163	0.01628	0	0	0.00155	0.002685	0.003876	0.006713	NA	NA	NA
g__Athelopsis	0	0	0	0	0	0	0.01163	0.01014	NA	NA	NA
g__unclassified_o__Orbiliales	0	0	0.0007752	0.001343	0.008527	0.007476	0	0	NA	NA	NA
g__Sepultariella	0.007752	0.01343	0	0	0	0	0	0	NA	NA	NA
g__Geastrales_gen_Incertae_sedis	0	0	0	0	0	0	0.006977	0.002326	NA	NA	NA
g__Funiliomyces	0.006201	0.005852	0	0	0	0	0	0	NA	NA	NA
g__Subplenodomus	0	0	0	0	0.006201	0.01074	0	0	NA	NA	NA
g__unclassified_f__Orbiliaceae	0	0	0	0	0.0007752	0.001343	0.003876	0.006713	NA	NA	NA
g__Arthroderma	0	0	0	0	0.004651	0.008056	0	0	NA	NA	NA
g__Pannariaceae_gen_Incertae_sedis	0	0	0.004651	0.008056	0	0	0	0	NA	NA	NA
g__Myrmecridium	0	0	0	0	0.003876	0.006713	0	0	NA	NA	NA
g__Cerinomyces	0	0	0.003876	0.006713	0	0	0	0	NA	NA	NA
g__Sistotrema	0	0	0	0	0.002326	0.004028	0	0	NA	NA	NA
g__unclassified_f__Sclerotiniaceae	0	0	0	0	0	0	0.002326	0.004028	NA	NA	NA
g__Agaricostilbomycetes_gen_Incertae_sedis	0.002326	0.004028	0	0	0	0	0	0	NA	NA	NA
g__Lamprospora	0	0	0	0	0.00155	0.001343	0	0	NA	NA	NA
g__Capronia	0.003876	0.006713	0.003876	0.003552	0	0	0.01473	0.02551	NA	NA	NA
g__Arthrobotrys	0.0217	0.02005	0	0	0	0	0	0	NA	NA	NA
g__Teichospora	0.008527	0.01477	0.005426	0.007476	0.006977	0.006153	0	0	NA	NA	NA
g__Epibryon	0.007752	0.01343	0	0	0	0	0.009302	0.01611	NA	NA	NA
g__Hebeloma	0.009302	0.01611	0.003876	0.006713	0	0	0	0	NA	NA	NA
g__Amphisphaeriaceae_gen_Incertae_sedis	0	0	0	0	0	0	0.009302	0.01611	NA	NA	NA
g__Dactylellina	0.007752	0.01343	0	0	0	0	0	0	NA	NA	NA
g__Botryobasidium	0	0	0.003876	0.006713	0	0	0	0	NA	NA	NA
g__Helvella	0	0	0	0	0.003876	0.006713	0	0	NA	NA	NA
g__Phaeoclavulina	0	0	0.002326	0.004028	0	0	0	0	NA	NA	NA
g__Camptophora	0	0	0	0	0.00155	0.002685	0	0	NA	NA	NA
g__Parazalerion	0	0	0.00155	0.002685	0	0	0	0	NA	NA	NA
g__Atractosporocybe	0	0	0	0	0.00155	0.002685	0	0	NA	NA	NA
g__unclassified_f__Pezizaceae	0.01705	0.02562	0.004651	0.004028	0	0	0	0	NA	NA	NA
g__Oberwinklerozyma	0	0	0	0	0	0	0.0217	0.01936	NA	NA	NA
g__Archaeorhizomyces	0.006201	0.01074	0	0	0.01318	0.02282	0.00155	0.002685	NA	NA	NA
g__Camarosporidiella	0	0	0	0	0	0	0.02093	0.03625	NA	NA	NA
g__Sarcoscypha	0	0	0	0	0.02015	0.01147	0	0	NA	NA	NA
g__unclassified_c__Tremellomycetes	0.01318	0.01548	0.003876	0.003552	0.002326	0.004028	0	0	NA	NA	NA
g__unclassified_f__Teratosphaeriaceae	0	0	0	0	0	0	0.0124	0.02148	NA	NA	NA
g__Balsamia	0	0	0	0	0	0	0.01085	0.0188	NA	NA	NA
g__Eremomyces	0	0	0	0	0.007752	0.007105	0	0	NA	NA	NA
g__unclassified_f__Leptosphaeriaceae	0	0	0	0	0.006977	0.006977	0	0	NA	NA	NA
g__Immotthia	0.006201	0.01074	0	0	0	0	0	0	NA	NA	NA
g__Sphaerulina	0	0	0.00155	0.002685	0.00155	0.002685	0	0	NA	NA	NA
g__Teratosphaeriaceae_gen_Incertae_sedis	0	0	0.002326	0.004028	0	0	0	0	NA	NA	NA
g__Vishniacozyma	0	0	0	0	0.00155	0.002685	0	0	NA	NA	NA
g__Lobulomycetes_gen_Incertae_sedis	0	0	0	0	0.00155	0.002685	0	0	NA	NA	NA
g__Pyxidiophoraceae_gen_Incertae_sedis	0	0	0	0	0.0007752	0.001343	0	0	NA	NA	NA
g__Melaspileella	0	0	0.004651	0.008056	0	0	0.01318	0.02282	NA	NA	NA
g__unclassified_f__Chaetosphaeriaceae	0	0	0	0	0	0	0.01473	0.02551	NA	NA	NA
g__Endoradiciella	0.005426	0.009399	0.00155	0.002685	0.004651	0.004651	0	0	NA	NA	NA
g__Clavulinopsis	0.006201	0.005371	0.002326	0.004028	0	0	0	0	NA	NA	NA
g__unclassified_o__Eurotiales	0	0	0.00155	0.002685	0.006977	0.01208	0	0	NA	NA	NA
g__Atrocalyx	0.007752	0.01343	0	0	0	0	0	0	NA	NA	NA
g__Remleria	0.006977	0.01208	0	0	0	0	0	0	NA	NA	NA
g__Wojnowiciella	0	0	0	0	0.005426	0.009399	0	0	NA	NA	NA
g__Geoglossum	0.005426	0.005852	0	0	0	0	0	0	NA	NA	NA
g__Zygoascus	0	0	0.005426	0.003552	0	0	0	0	NA	NA	NA
g__unclassified_f__Cucurbitariaceae	0.005426	0.009399	0	0	0	0	0	0	NA	NA	NA
g__Filobasidium	0.004651	0.008056	0	0	0	0	0	0	NA	NA	NA
g__Chaetomium	0.004651	0.008056	0	0	0	0	0	0	NA	NA	NA
g__Sclerostagonospora	0	0	0	0	0.003101	0.005371	0	0	NA	NA	NA
g__Achroceratosphaeria	0.002326	0.004028	0	0	0	0	0	0	NA	NA	NA
g__Dissophora	0	0	0.002326	0.004028	0	0	0	0	NA	NA	NA
g__Amphisphaeriales_gen_Incertae_sedis	0	0	0	0	0.002326	0.004028	0	0	NA	NA	NA
g__Drechmeria	0	0	0	0	0.0007752	0.001343	0	0	NA	NA	NA
g__Micarea	0.01938	0.03357	0.005426	0.004841	0	0	0	0	NA	NA	NA
g__Neosetophoma	0.02093	0.03625	0	0	0	0	0	0	NA	NA	NA
g__Aspergillus	0.01938	0.03357	0	0	0	0	0	0	NA	NA	NA
g__Parafenestella	0.01705	0.02954	0	0	0	0	0	0	NA	NA	NA
g__Hypsizygus	0	0	0	0	0	0	0.01705	0.02954	NA	NA	NA
g__Cystobasidium	0	0	0.002326	0.004028	0	0	0.01318	0.02282	NA	NA	NA
g__Sporothrix	0	0	0	0	0	0	0.01395	0.02417	NA	NA	NA
g__unclassified_f__Verrucariaceae	0	0	0	0	0	0	0.01395	0.02417	NA	NA	NA
g__Dactylaria	0.0124	0.02148	0	0	0	0	0	0	NA	NA	NA
g__Gymnoascaceae_gen_Incertae_sedis	0.01163	0.02014	0	0	0	0	0	0	NA	NA	NA
g__Wardomyces	0	0	0	0	0.008527	0.01477	0	0	NA	NA	NA
g__Ctenomyces	0.008527	0.01477	0	0	0	0	0	0	NA	NA	NA
g__Lepista	0.007752	0.006713	0	0	0	0	0	0	NA	NA	NA
g__unclassified_o__Glomerales	0.002326	0.004028	0	0	0	0	0	0	NA	NA	NA
g__unclassified_f__Agaricaceae	0	0	0	0	0.002326	0.004028	0	0	NA	NA	NA
g__Mutinus	0	0	0	0	0	0	0.002326	0.004028	NA	NA	NA
g__Paraleptosphaeria	0	0	0.00155	0.002685	0	0	0	0	NA	NA	NA
g__Boletales_gen_Incertae_sedis	0	0	0	0	0	0	0.00155	0.002685	NA	NA	NA
g__Pholiota	0	0	0	0	0.0007752	0.001343	0	0	NA	NA	NA
g__GS27_gen_Incertae_sedis	0.0155	0.01421	0	0	0	0	0	0	NA	NA	NA
g__unclassified_o__Sebacinales	0.01473	0.01806	0	0	0	0	0	0	NA	NA	NA
g__unclassified_o__Xylariales	0.006977	0.01208	0.003101	0.005371	0	0	0	0	NA	NA	NA
g__unclassified_f__Mycosphaerellaceae	0	0	0.008527	0.01477	0	0	0	0	NA	NA	NA
g__unclassified_f__Helotiales_fam_Incertae_sedis	0	0	0.007752	0.007105	0	0	0	0	NA	NA	NA
g__Sporidiobolaceae_gen_Incertae_sedis	0	0	0	0	0.006977	0.004028	0	0	NA	NA	NA
g__Brunneochlamydosporium	0.002326	0.004028	0	0	0	0	0	0	NA	NA	NA
g__Ascocorticium	0	0	0.002326	0.004028	0	0	0	0	NA	NA	NA
g__Microbotryomycetes_gen_Incertae_sedis	0	0	0	0	0.002326	0.004028	0	0	NA	NA	NA
g__unclassified_f__Sporormiaceae	0	0	0	0	0.00155	0.002685	0	0	NA	NA	NA
g__Laburnicola	0	0	0	0	0.00155	0.002685	0	0	NA	NA	NA
g__Cryptodiscus	0	0	0.00155	0.002685	0	0	0	0	NA	NA	NA
g__Paraphaeosphaeria	0	0	0.00155	0.002685	0	0	0	0	NA	NA	NA
g__Geminibasidium	0	0	0	0	0.0007752	0.001343	0	0	NA	NA	NA
g__unclassified_f__Clavariaceae	0.01628	0.02621	0	0	0	0	0	0	NA	NA	NA
g__Lophiostoma	0.01473	0.02551	0	0	0	0	0	0	NA	NA	NA
g__Pulvinula	0.01163	0.006977	0	0	0	0	0	0	NA	NA	NA
g__GS37_gen_Incertae_sedis	0	0	0.002326	0.002326	0	0	0.007752	0.01343	NA	NA	NA
g__Coniothyrium	0.006201	0.01074	0	0	0	0	0	0	NA	NA	NA
g__Basidiobolus	0	0	0.006201	0.01074	0	0	0	0	NA	NA	NA
g__Ceratobasidiaceae_gen_Incertae_sedis	0	0	0.004651	0.008056	0	0	0	0	NA	NA	NA
g__Phaeoacremonium	0.003876	0.006713	0	0	0	0	0	0	NA	NA	NA
g__Pleosporales_gen_Incertae_sedis	0	0	0	0	0.003876	0.006713	0	0	NA	NA	NA
g__Schizothecium	0	0	0	0	0.003101	0.002685	0	0	NA	NA	NA
g__Neophaeococcomyces	0	0	0	0	0.003101	0.005371	0	0	NA	NA	NA
g__Phomatospora	0.002326	0.004028	0	0	0	0	0	0	NA	NA	NA
g__Polyozellus	0	0	0.002326	0.004028	0	0	0	0	NA	NA	NA
g__unclassified_o__Phacidiales	0	0	0.00155	0.002685	0	0	0	0	NA	NA	NA
g__Acaulium	0	0	0	0	0.0155	0.002685	0	0	NA	NA	NA
g__Nemania	0.0155	0.01776	0	0	0	0	0	0	NA	NA	NA
g__Yamadazyma	0.01473	0.01978	0	0	0	0	0	0	NA	NA	NA
g__Hypocreaceae_gen_Incertae_sedis	0	0	0.005426	0.004841	0	0	0.006201	0.01074	NA	NA	NA
g__Leptobacillium	0.009302	0.01611	0	0	0	0	0	0	NA	NA	NA
g__Sebacinaceae_gen_Incertae_sedis	0.005426	0.009399	0.0007752	0.001343	0.00155	0.002685	0	0	NA	NA	NA
g__GS14_gen_Incertae_sedis	0	0	0	0	0	0	0.005426	0.009399	NA	NA	NA
g__Myxotrichaceae_gen_Incertae_sedis	0.002326	0.004028	0.002326	0.004028	0	0	0	0	NA	NA	NA
g__Olpidiaceae_gen_Incertae_sedis	0	0	0	0	0	0	0.004651	0.008056	NA	NA	NA
g__Orbilia	0.003101	0.005371	0	0	0.0007752	0.001343	0	0	NA	NA	NA
g__unclassified_p__Rozellomycota	0.003101	0.005371	0	0	0	0	0	0	NA	NA	NA
g__unclassified_f__Glomeraceae	0	0	0	0	0	0	0.003101	0.005371	NA	NA	NA
g__Kockovaella	0	0	0.002326	0.004028	0	0	0	0	NA	NA	NA
g__Athelia	0.00155	0.002685	0	0	0	0	0	0	NA	NA	NA
g__Xerocomus	0	0	0	0	0.0007752	0.001343	0	0	NA	NA	NA
g__unclassified_f__Gymnoascaceae	0	0	0	0	0	0	0.02248	0.0211	NA	NA	NA
g__Acremonium	0.01938	0.01776	0	0	0	0	0	0	NA	NA	NA
g__Lepiota	0	0	0	0	0	0	0.0155	0.02685	NA	NA	NA
g__Spizellomycetaceae_gen_Incertae_sedis	0	0	0	0	0	0	0.0124	0.02148	NA	NA	NA
g__Cladobotryum	0.003876	0.006713	0.005426	0.004841	0.00155	0.002685	0	0	NA	NA	NA
g__Sclerotiniaceae_gen_Incertae_sedis	0	0	0	0	0	0	0.01008	0.01745	NA	NA	NA
g__Legaliana	0.007752	0.01343	0	0	0.002326	0.004028	0	0	NA	NA	NA
g__Tulostoma	0.008527	0.01477	0	0	0	0	0	0	NA	NA	NA
g__Lopadostoma	0.007752	0.01343	0	0	0	0	0	0	NA	NA	NA
g__Thelebolus	0.007752	0.01343	0	0	0	0	0	0	NA	NA	NA
g__Ceratocystiopsis	0	0	0	0	0.005426	0.009399	0	0	NA	NA	NA
g__Wickerhamomyces	0.004651	0.008056	0	0	0	0	0	0	NA	NA	NA
g__Anthostomella	0	0	0	0	0	0	0.003101	0.005371	NA	NA	NA
g__Blastocladiomycota_gen_Incertae_sedis	0	0	0	0	0	0	0.002326	0.004028	NA	NA	NA
g__Kostermansinda	0	0	0.0007752	0.001343	0	0	0	0	NA	NA	NA
g__Tulasnella	0.02093	0.01628	0	0	0	0	0	0	NA	NA	NA
g__Parathyridaria	0	0	0	0	0	0	0.01938	0.03357	NA	NA	NA
g__Arbusculina	0.01783	0.02005	0	0	0	0	0	0	NA	NA	NA
g__Apiotrichum	0	0	0	0	0	0	0.01628	0.0282	NA	NA	NA
g__Colacogloea	0	0	0.00155	0.002685	0	0	0.01395	0.02417	NA	NA	NA
g__Mollisia	0	0	0	0	0.00155	0.002685	0.0124	0.02148	NA	NA	NA
g__Zopfiella	0.0124	0.02148	0	0	0	0	0	0	NA	NA	NA
g__Sepedonium	0	0	0.009302	0.004028	0	0	0	0	NA	NA	NA
g__Sporidesmiella	0.006977	0.01208	0	0	0	0	0	0	NA	NA	NA
g__Scytalidium	0.005426	0.009399	0	0	0	0	0	0	NA	NA	NA
g__Helotiales_gen_Incertae_sedis	0.0007752	0.001343	0	0	0.003876	0.006713	0	0	NA	NA	NA
g__Staphylotrichum	0.003876	0.006713	0	0	0	0	0	0	NA	NA	NA
g__Pithoascus	0	0	0	0	0.003101	0.005371	0	0	NA	NA	NA
g__Neostagonospora	0	0	0.0007752	0.001343	0	0	0	0	NA	NA	NA
