# Supplementary material for: Microbiome and metabolome dynamics in phloem and rhizosphere of Pinus tabuliformis against Dendroctonus valens infestation
Source: Front Microbiol. 2026 Mar 4;17:1754801. doi: 10.3389/fmicb.2026.1754801 (PMC12997781; doi:10.3389/fmicb.2026.1754801)
Supplement: Supplementary file 1 [file Data_Sheet_1.zip › Supplementary Material/Table S9.xlsx]

## Sheet: 差异检验结果表_DiffStatMultiple_202502
Table S9 Test results of bacterial community difference in rhizosphere soil of Pinus tabulaeformis under different infestation levels
Species name	RT0-mean(%)	RT0-sd(%)	RT1-mean(%)	RT1-sd(%)	RT2-mean(%)	RT2-sd(%)	RT3-mean(%)	RT3-sd(%)	Statistic	P_value	P_adjust
g__Burkholderia-Caballeronia-Paraburkholderia	1.331	0.1087	16.56	2.417	7.131	1.434	0.4645	0.2564	49.0212	0.001999	0.09276
g__Pseudomonas	7.972	1.454	2.398	0.2074	3.704	0.2725	8.223	1.56	28.4693	0.00376	0.1241
g__norank_o__Vicinamibacterales	3.39	1.846	4.206	1.855	4.432	1.578	6.742	1.421	1.97749	0.2486	0.4318
g__Phyllobacterium	1.971	0.35	2.26	0.3932	5.662	1.409	2.8	0.3021	6.58572	0.04483	0.1726
g__norank_f__Vicinamibacteraceae	2.411	1.512	2.473	0.9896	3.139	1.025	4.645	0.6635	3.49677	0.1213	0.2918
g__Bradyrhizobium	2.235	0.1522	4.507	0.5839	2.925	0.7365	2.423	0.4769	10.8271	0.0257	0.1576
g__Rhizobium	3.691	1.154	3.666	0.09479	3.189	0.4916	1.243	0.2609	55.9735	0.001592	0.09276
g__Streptomyces	3.315	0.9203	1.569	0.174	2.411	0.6599	2.473	0.3136	7.31697	0.04372	0.1726
g__Peribacillus	4.244	0.6783	1.494	0.5058	2.699	0.2508	1.142	0.227	25.6726	0.003717	0.1241
g__Pararhizobium	4.532	0.9715	0.5901	0.2672	2.348	0.6999	2.021	0.1426	23.3029	0.00617	0.1425
g__Mycobacterium	0.7407	0.3773	1.846	0.2637	2.762	0.2852	2.21	0.3159	14.639	0.009564	0.1473
g__norank_f__Xanthobacteraceae	1.795	0.3136	1.657	0.1358	1.519	0.4166	1.959	0.6223	0.38071	0.7734	0.8673
g__Mesorhizobium	1.306	0.2827	1.406	0.3247	1.871	0.4283	0.791	0.1358	6.92771	0.04558	0.1726
g__Paenibacillus	1.795	0.2301	0.7407	0.2672	0.5273	0.1642	1.77	0.1358	32.9572	0.002008	0.09276
g__Sphingomonas	0.9542	0.04349	1.218	0.2142	1.168	0.09965	1.469	0.3083	5.37164	0.07514	0.2279
g__Pedomicrobium	1.532	0.1933	0.6905	0.1211	0.9542	0.07841	1.381	0.2142	13.2228	0.01388	0.1478
g__Nordella	0.9165	0.1426	0.7282	0.2645	1.004	0.227	1.092	0.2291	0.908838	0.5075	0.6835
g__norank_f__Gemmatimonadaceae	0.3264	0.1698	0.9542	0.3619	1.142	0.1896	0.904	0.1883	8.76663	0.02614	0.1576
g__Acidibacter	0.904	0.1358	1.105	0.5766	0.4771	0.1568	0.8035	0.227	3.60853	0.1172	0.2912
g__norank_f__A4b	1.155	0.227	0.3892	0.2422	0.565	0.1957	1.13	0.3914	5.54032	0.05822	0.1921
g__Candidatus_Xiphinematobacter	0.5022	0.4283	1.004	0.5344	0.8161	0.3203	0.8412	0.2508	0.502906	0.6992	0.8219
g__norank_f__Pyrinomonadaceae	0.2637	0.1507	1.18	0.4027	1.23	0.6969	0.4771	0.09479	4.59352	0.08896	0.2445
g__norank_f__Hyphomicrobiales_	0.9542	0.2672	0.3766	0.1726	0.6277	0.4365	1.067	0.4784	3.317	0.1347	0.3081
g__norank_f__Methyloligellaceae	0.8035	0.1323	0.5022	0.1087	0.7031	0.1426	0.9667	0.09479	8.1654	0.02932	0.1576
g__Dongia	0.7659	0.2207	0.7659	0.1522	0.8286	0.03766	0.5399	0.1151	4.23145	0.1075	0.2785
g__Hyphomicrobium	1.13	0.247	0.3013	0.07533	0.3892	0.1933	0.9165	0.3291	9.57532	0.02952	0.1576
g__Rhodoplanes	0.6654	0.2877	0.7407	0.04349	0.6529	0.2074	0.6403	0.03766	2.30834	0.2174	0.4112
g__Steroidobacter	0.8663	0.1726	0.3013	0.03766	0.678	0.09965	0.5273	0.3914	15.6492	0.01418	0.1478
g__Arthrobacter	1.067	0.4709	0.113	0.03766	0.5524	0.08698	0.6277	0.2776	20.1989	0.009113	0.1473
g__norank_p__RCP2-54	0.4143	0.1507	0.6403	0.06524	0.6905	0.1896	0.5399	0.02175	2.54935	0.2066	0.4112
g__norank_f__67-14	0.4645	0.1087	0.8788	0.1323	0.4645	0.1858	0.4269	0.09479	6.6003	0.04345	0.1726
g__Terrimonas	0.6529	0.227	0.4143	0.1305	0.6277	0.1568	0.5273	0.247	1.12025	0.4342	0.6154
g__Rhodomicrobium	0.7784	0.1426	0.3264	0.1426	0.3641	0.1151	0.7282	0.3847	5.3208	0.06347	0.2036
g__norank_f__SC-I-84	0.452	0	0.7407	0.1087	0.339	0.03766	0.6403	0.09965	NA	NA	NA
g__Serratia	1.356	0.07533	0	0	0.3264	0.02175	0.4269	0.08698	NA	NA	NA
g__unclassified_f__Enterobacteriaceae	1.23	0.1858	0	0	0.3264	0.178	0.5399	0.1323	NA	NA	NA
g__norank_o__Hyphomicrobiales	0.5022	0.02175	0.3264	0.07841	0.5399	0.1426	0.7031	0.1426	5.06918	0.087	0.2445
g__norank_c__KD4-96	0.5399	0.2877	0.4896	0.1642	0.4896	0.06524	0.5524	0.02175	0.692815	0.607	0.7539
g__unclassified_f__Comamonadaceae	0.6654	0.08698	0.2511	0.1151	0.5273	0.3013	0.6152	0.1858	6.44859	0.04831	0.1744
g__Microvirga	0.5524	0.3418	0.339	0.06524	0.5901	0.2301	0.565	0.06524	4.84187	0.07878	0.2303
g__norank_f__TRA3-20	0.4645	0.1211	0.3515	0.1211	0.7156	0.1993	0.5022	0.05753	2.00955	0.2537	0.4341
g__Bryobacter	0.2762	0.05753	1.155	0.178	0.2762	0.07841	0.3013	0.1726	17.2696	0.008569	0.1473
g__norank_o__S085	0.4394	0.2207	0.2511	0.09479	0.4269	0.1323	0.7407	0.4062	1.87878	0.2707	0.4474
g__norank_o__Subgroup_2	0.02511	0.02175	1.544	0.1993	0.1004	0.04349	0.1507	0.03766	48.176	0.001247	0.09276
g__Pseudaminobacter	0.4896	0	0.2637	0.1993	0.6026	0.09965	0.4018	0.178	NA	NA	NA
g__Priestia	0.6654	0.2926	0.4394	0.02175	0.3264	0.05753	0.3264	0.09479	3.754	0.1262	0.2975
g__norank_f__JG30-KF-CM45	0.1883	0.1507	0.3892	0.02175	0.6529	0.3956	0.5022	0.02175	12.5164	0.01661	0.1478
g__Bacillus	0.9291	0.1698	0.3641	0.04349	0.2385	0.1151	0.1883	0.1358	10.3423	0.02571	0.1576
g__Candidatus_Udaeobacter	0.05022	0.05753	0.9291	0.4365	0.339	0.247	0.3892	0.178	5.80164	0.06959	0.2202
g__norank_f__Microscillaceae	0.6529	0.2672	0.226	0.1305	0.4771	0.2074	0.2888	0.05753	2.09953	0.2477	0.4318
g__norank_c__MB-A2-108	0.2385	0.1426	0.2888	0.02175	0.4018	0.09479	0.7031	0.3044	2.39234	0.2257	0.4138
g__Reyranella	0.3139	0.04349	0.5148	0.1568	0.452	0.1305	0.3264	0.02175	1.79565	0.2931	0.4669
g__norank_f__Chitinophagaceae	0.3892	0.1933	0.3515	0.04349	0.4771	0.05753	0.3892	0.178	2.28191	0.2198	0.4112
g__Gaiella	0.4896	0.07533	0.2762	0.08698	0.3766	0.1726	0.4394	0.2852	2.63479	0.1813	0.3849
g__norank_c__bacteriap25	0.1255	0.07841	0.5022	0.08698	0.4645	0.2422	0.452	0.1993	8.58308	0.02968	0.1576
g__RB41	0.3515	0.2074	0.1507	0.09965	0.452	0.1305	0.5775	0.1426	5.44702	0.06048	0.1968
g__Acidiferrimicrobium	0.3515	0.09479	0.5524	0.1426	0.3264	0.09479	0.2762	0.1568	1.71025	0.2931	0.4669
g__Neobacillus	0.791	0.247	0.08788	0.02175	0.1255	0.05753	0.4771	0.1568	10.3108	0.02907	0.1576
g__norank_f__Micropepsaceae	0.1883	0.03766	0.7031	0.174	0.2762	0.1087	0.3013	0.1507	6.61328	0.05543	0.1862
g__norank_o__PLTA13	0.4269	0.1522	0.1507	0.1358	0.5148	0.1522	0.339	0.09965	2.74608	0.1668	0.3669
g__Ellin6067	0.4269	0.1323	0.4269	0.07841	0.3264	0.07841	0.2511	0.07841	2.27315	0.2115	0.4112
g__norank_o__Gaiellales	0.3139	0.1568	0.3264	0.2142	0.3139	0.05753	0.3641	0.02175	0.559573	0.6718	0.8154
g__Devosia	0.4645	0.1211	0.1758	0.02175	0.3515	0.227	0.3013	0.113	5.10015	0.08875	0.2445
g__Streptosporangium	0.1632	0.05753	0.2009	0.05753	0.791	0.1993	0.1255	0.1522	7.14441	0.04114	0.1726
g__wb1-P19	0.1255	0.07841	0.08788	0.02175	0.8788	0.1858	0.1883	0.1358	13.3857	0.02015	0.1544
g__norank_f__KF-JG30-B3	0.3139	0.04349	0.2762	0.05753	0.3641	0.02175	0.3013	0.06524	2.36257	0.2116	0.4112
g__norank_f__Roseiflexaceae	0.3641	0.174	0.08788	0.02175	0.3515	0.1522	0.452	0.1358	8.65442	0.04218	0.1726
g__norank_f__Blastocatellaceae	0.1507	0.09965	0.3766	0.2637	0.2009	0.1568	0.4771	0.2074	1.80972	0.2803	0.4559
g__Chryseolinea	0.4896	0.09965	0.113	0.1305	0.2511	0.1522	0.339	0.2291	4.2783	0.08949	0.2445
g__Pseudorhodoplanes	0.3766	0.03766	0.1883	0.03766	0.3139	0.05753	0.2888	0.174	9.69779	0.02308	0.1568
g__norank_f__Acidobacteriaceae_(Subgroup_1)	0	0	1.092	0.2942	0.06277	0.04349	0	0	NA	NA	NA
g__norank_c__TK10	0.2511	0.07841	0.226	0.1507	0.2888	0.09479	0.3766	0.07533	1.28457	0.3863	0.5757
g__Kribbella	0.05022	0.05753	0.1004	0.05753	0.9793	0.113	0.01255	0.02175	52.9998	0.001354	0.09276
g__Chthoniobacter	0.226	0.1957	0.2888	0.178	0.1381	0.1211	0.4771	0.2301	1.40396	0.3574	0.5467
g__unclassified_f__Rhizobiaceae	0.3139	0.07841	0.1507	0.09965	0.4645	0.1211	0.2009	0.02175	4.88005	0.08997	0.2445
g__norank_f__Gemmataceae	0.1883	0.113	0.4269	0.2645	0.1632	0.1211	0.3515	0.178	1.10943	0.4379	0.6168
g__norank_c__Alphaproteobacteria	0.4269	0.08698	0.3013	0.113	0.1255	0.02175	0.2762	0.05753	12.941	0.01866	0.1539
g__unclassified_f__Beijerinckiaceae	0.1004	0.05753	0.1381	0.04349	0.06277	0.07841	0.8161	0.3479	3.65599	0.1166	0.2912
g__norank_f__A0839	0.339	0.1993	0.07533	0.06524	0.1632	0.05753	0.4771	0.07841	12.9278	0.01317	0.1478
g__norank_c__Subgroup_5	0.1381	0.1211	0.2888	0.02175	0.1632	0.04349	0.4645	0.09479	9.03541	0.03207	0.1576
g__SWB02	0.3641	0.07841	0.1381	0.05753	0.113	0.09965	0.4394	0.04349	16.8738	0.007992	0.1473
g__Bauldia	0.4896	0.3348	0.1632	0.02175	0.1381	0.09479	0.2637	0.03766	4.77947	0.08549	0.2445
g__Pseudoxanthomonas	0.1883	0.113	0.1381	0.07841	0.5524	0.2074	0.1632	0.09479	2.7062	0.1717	0.3741
g__Lysobacter	0.1507	0.03766	0.2511	0.07841	0.226	0.03766	0.4018	0.05753	10.2587	0.02003	0.1544
g__norank_o__Subgroup_17	0.2762	0.2645	0.1381	0.07841	0.226	0.1642	0.3892	0.07841	3.92994	0.1045	0.2744
g__norank_f__Sutterellaceae	0.2385	0.2301	0.1507	0.03766	0.3139	0.05753	0.3264	0.1151	5.09002	0.07457	0.2279
g__norank_f__Planococcaceae	0.2888	0.09479	0	0	0.01255	0.02175	0.7031	0.02175	NA	NA	NA
g__norank_o__Actinomarinales	0.3641	0.2074	0.05022	0.05753	0.3139	0.05753	0.2762	0.04349	10.2332	0.02072	0.1544
g__Cohnella	0.3013	0.1957	0.3013	0.1507	0.2009	0.08698	0.2009	0.1858	0.373897	0.7772	0.8673
g__Gottfriedia	0.1883	0.03766	0.2888	0.1151	0.1883	0.03766	0.3264	0.1933	0.896811	0.5148	0.6835
g__Puia	0.1632	0.1568	0.452	0.2637	0.1758	0.1698	0.1883	0.1358	0.760886	0.568	0.7249
g__unclassified_k__norank_d__Bacteria	0.1758	0.1522	0.2134	0.05753	0.3641	0.1323	0.2134	0.1426	0.939307	0.5001	0.6795
g__unclassified_o__Terriglobales	0	0	0.9667	0.2074	0	0	0	0	NA	NA	NA
g__Candidatus_Solibacter	0.1883	0.07533	0.3515	0.2508	0.2511	0.1211	0.1758	0.05753	0.547667	0.6749	0.8154
g__norank_o__Saccharimonadales	0.06277	0.02175	0.1507	0.03766	0.2762	0.2926	0.452	0.1305	9.09134	0.03167	0.1576
g__Rhizobacter	0.226	0.1358	0.1758	0.04349	0.3264	0.1087	0.1883	0.09965	1.28014	0.3951	0.5777
g__CL500-29_marine_group	0.3515	0.1151	0.1632	0.02175	0.07533	0.06524	0.3139	0.04349	10.9523	0.02231	0.1568
g__Metabacillus	0.5148	0.09479	0.06277	0.05753	0.2385	0.02175	0.07533	0.07533	15.9572	0.01259	0.1478
g__norank_o__Terriglobales	0.113	0.09965	0.6403	0.1726	0.03766	0.03766	0.1004	0.07841	8.94052	0.03099	0.1576
g__norank_f__Acetobacteraceae	0.07533	0.07533	0.6026	0.1726	0.1255	0.04349	0.08788	0.04349	6.61702	0.04548	0.1726
g__norank_f__Steroidobacteraceae	0.2134	0.02175	0.1381	0.05753	0.2134	0.1426	0.3139	0.07841	2.46417	0.2097	0.4112
g__Rhodococcus	0.4143	0.1358	0.1255	0.02175	0.113	0.07533	0.2134	0.05753	4.63634	0.09261	0.2487
g__Nocardioides	0.1632	0.04349	0.1883	0.07533	0.4018	0.178	0.08788	0.07841	2.14011	0.2341	0.4192
g__Microbispora	0.8286	0.1305	0	0	0	0	0	0	NA	NA	NA
g__norank_p__NB1-j	0.2637	0.1507	0.1381	0.05753	0.2637	0.07533	0.1507	0.03766	1.88963	0.2685	0.4474
g__norank_o__Rokubacteriales	0.1758	0.09479	0.1758	0.04349	0.3013	0.2637	0.1381	0.09479	0.282365	0.8365	0.8823
g__MND1	0.226	0.2291	0.1381	0.02175	0.2385	0.1426	0.1883	0.06524	0.799742	0.5605	0.7193
g__Labrys	0.2134	0.1211	0.2134	0.07841	0.1883	0.1642	0.1632	0.04349	0.306802	0.8204	0.8812
g__Desertimonas	0.2009	0.178	0.1632	0.09479	0.1381	0.09479	0.2637	0.03766	1.66407	0.3132	0.4954
g__Paenarthrobacter	0.05022	0.05753	0.113	0.09965	0.03766	0.03766	0.565	0.1726	6.93621	0.04481	0.1726
g__Legionella	0.1758	0.09479	0.2888	0.02175	0.113	0.03766	0.1758	0.1323	12.7442	0.01727	0.1478
g__Granulicella	0	0	0.3892	0.02175	0.226	0.09965	0.113	0.03766	NA	NA	NA
g__unclassified_f__Micromonosporaceae	0.08788	0.05753	0.2385	0.09479	0.3013	0.06524	0.1004	0.02175	7.7189	0.04166	0.1726
g__norank_c__Subgroup_11	0.1632	0.1426	0.1507	0.06524	0.1632	0.07841	0.226	0.03766	1.00661	0.475	0.6531
g__unclassified_f__Streptomycetaceae	0.02511	0.04349	0.339	0.1993	0.2637	0.07533	0.06277	0.07841	6.96642	0.04337	0.1726
g__norank_o__Subgroup_7	0.1004	0.07841	0.113	0.06524	0.2511	0.07841	0.226	0.06524	2.57761	0.1796	0.3849
g__Ramlibacter	0.1381	0.07841	0.1507	0.06524	0.1758	0.02175	0.2134	0.08698	0.404507	0.759	0.8637
g__TM7a	0.05022	0.04349	0.1507	0.06524	0.3892	0.2508	0.08788	0.02175	2.32246	0.2201	0.4112
g__unclassified_f__Chitinophagaceae	0.3264	0.2074	0.08788	0.07841	0.2009	0.09479	0.05022	0.05753	2.35418	0.2067	0.4112
g__norank_o__Microtrichales	0.2009	0.1151	0.1004	0.02175	0.1883	0.07533	0.1758	0.05753	2.25474	0.231	0.4168
g__Aquicella	0.1632	0.02175	0.2385	0.1568	0.1255	0.07841	0.1381	0.02175	0.815996	0.5475	0.7146
g__Lysinibacillus	0.2134	0.1151	0.1004	0.04349	0.07533	0.03766	0.2637	0.113	2.63817	0.1816	0.3849
g__norank_o__Burkholderiales	0.05022	0.02175	0.06277	0.02175	0.3515	0.1087	0.1758	0.1323	6.10321	0.05547	0.1862
g__norank_f__LWQ8	0.06277	0.04349	0.2511	0.07841	0.1255	0.1211	0.2009	0.05753	4.76916	0.07694	0.2279
g__Hirschia	0.3139	0.2564	0.1004	0.05753	0.03766	0.03766	0.1883	0.113	2.26555	0.2225	0.4112
g__Niallia	0.226	0.07533	0.07533	0.09965	0.1381	0.02175	0.1758	0.1087	1.33068	0.3903	0.5767
g__norank_f__Saprospiraceae	0.1507	0.1358	0.113	0.03766	0.1758	0.07841	0.1507	0.09965	0.456134	0.7275	0.8403
g__unclassified_f__Bacillaceae	0.2637	0.1993	0	0	0.03766	0.03766	0.2888	0.1323	NA	NA	NA
g__Rhizorhabdus	0.08788	0.04349	0.3641	0.05753	0.06277	0.07841	0.07533	0.07533	13.8259	0.01135	0.1478
g__Bosea	0.2511	0.05753	0.1004	0.05753	0.1255	0.04349	0.1004	0.07841	3.46445	0.1209	0.2918
g__norank_f__Vermiphilaceae	0.08788	0.04349	0.1507	0.113	0.07533	0.03766	0.2511	0.1522	1.1803	0.4198	0.6024
g__Pseudonocardia	0.1507	0.07533	0.1381	0.04349	0.1632	0.02175	0.113	0.09965	0.350736	0.7922	0.8784
g__Noviherbaspirillum	0.1758	0.1151	0.01255	0.02175	0.1632	0.1211	0.2134	0.05753	9.59162	0.03143	0.1576
g__Erwinia	0	0	0.03766	0.03766	0.02511	0.04349	0.4896	0.1358	NA	NA	NA
g__norank_o__0319-6G20	0.2385	0.05753	0.113	0.09965	0.07533	0.03766	0.1255	0.02175	4.24158	0.09778	0.2596
g__unclassified_f__Xanthobacteraceae	0.2888	0.08698	0.1507	0.1507	0.02511	0.02175	0.07533	0.06524	6.90079	0.05313	0.186
g__Neochlamydia	0.07533	0.09965	0.2009	0.2301	0	0	0.2511	0.1323	NA	NA	NA
g__unclassified_c__Alphaproteobacteria	0.1381	0.02175	0.1507	0.113	0.1883	0.1305	0.05022	0.02175	6.70648	0.04766	0.1744
g__Agromyces	0.2762	0.05753	0.05022	0.05753	0.1255	0.05753	0.07533	0.06524	6.96647	0.03823	0.1726
g__Solirubrobacter	0.1883	0	0.113	0.07533	0.1381	0.09479	0.07533	0.06524	NA	NA	NA
g__IS-44	0.2134	0.02175	0.1255	0.05753	0.1255	0.04349	0.05022	0.02175	21.4375	0.005176	0.1425
g__norank_o__11-24	0.2009	0.1151	0.01255	0.02175	0.07533	0.03766	0.2009	0.05753	9.0099	0.02968	0.1576
g__norank_p__Latescibacterota	0.1507	0.1642	0.113	0.09965	0.06277	0.04349	0.1632	0.02175	3.2307	0.1488	0.3338
g__Pelotalea	0.452	0.1305	0	0	0.03766	0.03766	0	0	NA	NA	NA
g__unclassified_f__Acidobacteriaceae_(Subgroup_1)	0	0	0.3641	0.09479	0.113	0.07533	0.01255	0.02175	NA	NA	NA
g__Nitrospira	0.1507	0.06524	0.02511	0.02175	0.2385	0.1568	0.07533	0.06524	3.83471	0.1208	0.2918
g__norank_f__Amb-16S-1323	0.113	0.06524	0.1255	0.05753	0.07533	0.06524	0.1758	0.1151	0.519824	0.6894	0.8219
g__unclassified_f__Parachlamydiaceae	0.07533	0.07533	0.1507	0.1507	0.06277	0.07841	0.1758	0.07841	1.03282	0.4618	0.6465
g__Candidatus_Koribacter	0	0	0.452	0.1358	0.01255	0.02175	0	0	NA	NA	NA
g__norank_f__Rickettsiellaceae	0.08788	0.04349	0.1632	0.05753	0.03766	0.03766	0.1758	0.1151	3.09031	0.1444	0.327
g__norank_f__Hyphomicrobiaceae	0.1632	0.04349	0.02511	0.02175	0.05022	0.04349	0.226	0.1726	6.81052	0.0471	0.1744
g__Dokdonella	0	0	0.3264	0.09479	0.02511	0.02175	0.113	0.03766	NA	NA	NA
g__Flavobacterium	0.1004	0.04349	0.06277	0.05753	0.1255	0.05753	0.1758	0.04349	2.17866	0.2222	0.4112
g__norank_p__Thermodesulfobacteriota	0.113	0.07533	0.1255	0.04349	0.1255	0.1323	0.1004	0.05753	0.0974139	0.9576	0.9702
g__norank_o__Elsterales	0.03766	0.03766	0.339	0.07533	0.05022	0.05753	0.02511	0.04349	11.2084	0.01681	0.1478
g__Candidatus_Protochlamydia	0.03766	0.06524	0.2637	0.1358	0.02511	0.02175	0.1255	0.1568	2.46358	0.2141	0.4112
g__norank_f__Haliangiaceae	0.1004	0.07841	0.03766	0.03766	0.1381	0.05753	0.1758	0.04349	4.72316	0.07624	0.2279
g__norank_c__Subgroup_25	0.03766	0.03766	0.1004	0.05753	0.1507	0.03766	0.1632	0.1151	3.69134	0.1125	0.2856
g__norank_f__Aggregatilineaceae	0.1632	0.1522	0.03766	0.03766	0.01255	0.02175	0.2385	0.05753	10.6073	0.0226	0.1568
g__Luteibacter	0.01255	0.02175	0.4018	0.1522	0.01255	0.02175	0.01255	0.02175	4.95471	0.07138	0.2228
g__Phenylobacterium	0.07533	0.06524	0.1004	0.04349	0.113	0.07533	0.1507	0.03766	1.02527	0.4653	0.6474
g__Rouxiella	0	0	0.2009	0.1087	0.1507	0.1358	0.07533	0.07533	NA	NA	NA
g__JGI_0001001-H03	0.02511	0.04349	0.2134	0.09479	0.07533	0.06524	0.113	0.07533	2.80921	0.1644	0.3651
g__unclassified_f__Oxalobacteraceae	0.08788	0.05753	0.2134	0.04349	0.1004	0.05753	0.02511	0.04349	7.40222	0.03475	0.1638
g__unclassified_f__Microscillaceae	0.1758	0.07841	0.08788	0.07841	0.06277	0.02175	0.08788	0.04349	1.55489	0.3333	0.5202
g__unclassified_f__Devosiaceae	0.1255	0.07841	0.1004	0.1426	0.113	0.03766	0.07533	0.07533	0.194559	0.8951	0.9272
g__Variovorax	0.1507	0.03766	0.05022	0.05753	0.1632	0.04349	0.03766	0.03766	5.65143	0.05563	0.1862
g__norank_f__D05-2	0.01255	0.02175	0.03766	0.03766	0.3013	0.1642	0.05022	0.05753	2.59711	0.1899	0.3988
g__Oryzihumus	0.2385	0.1087	0.06277	0.05753	0.01255	0.02175	0.08788	0.08698	3.75581	0.124	0.2954
g__AKYG587	0.05022	0.02175	0.113	0.09965	0.1507	0.07533	0.07533	0.03766	1.53922	0.3356	0.5203
g__Acinetobacter	0.2134	0.04349	0.01255	0.02175	0.08788	0.09479	0.06277	0.05753	12.8889	0.01628	0.1478
g__unclassified_f__Vicinamibacteraceae	0.1507	0.1358	0.05022	0.05753	0.05022	0.08698	0.113	0.06524	0.694433	0.5991	0.7521
g__unclassified_o__Enterobacterales	0.03766	0.06524	0.03766	0.06524	0	0	0.2888	0.07841	NA	NA	NA
g__Sphingobium	0.113	0.03766	0.1004	0.02175	0.01255	0.02175	0.1381	0.1323	7.89607	0.03389	0.1631
g__Cupriavidus	0.1632	0.1211	0	0	0.1255	0.07841	0.07533	0.03766	NA	NA	NA
g__unclassified_f__Lysobacteraceae	0.01255	0.02175	0.1381	0.1522	0.1255	0.07841	0.08788	0.08698	2.2261	0.239	0.4214
g__norank_c__Thermoleophilia	0.05022	0.08698	0.08788	0.04349	0.1004	0.07841	0.1255	0.05753	0.441414	0.7353	0.845
g__Solitalea	0.08788	0.02175	0.113	0.07533	0.06277	0.02175	0.08788	0.02175	0.825985	0.5404	0.7093
g__mle1-7	0.08788	0.08698	0.05022	0.02175	0.1004	0.05753	0.113	0.09965	0.799037	0.5585	0.7193
g__Massilia	0.08788	0.1211	0.02511	0.02175	0.1381	0.07841	0.1004	0.1426	1.70225	0.3153	0.4954
g__Paludibaculum	0.07533	0.03766	0.08788	0.04349	0.08788	0.1211	0.1004	0.09479	0.0677076	0.9743	0.9743
g__norank_f__Sandaracinaceae	0.1255	0.02175	0.05022	0.02175	0.03766	0.03766	0.1381	0.07841	6.11482	0.05177	0.184
g__Ellin6055	0.08788	0.02175	0.113	0.03766	0.07533	0.03766	0.06277	0.07841	0.493711	0.7051	0.8219
g__Vicinamibacter	0.07533	0.06524	0.06277	0.02175	0.06277	0.04349	0.1381	0.07841	0.661579	0.6179	0.7592
g__norank_o__CCD24	0.07533	0.03766	0.1004	0.05753	0.07533	0.03766	0.08788	0.05753	0.133153	0.9357	0.9564
g__norank_f__Acidimicrobiaceae	0.03766	0.03766	0.1004	0.05753	0.07533	0.06524	0.1255	0.07841	1.1569	0.4239	0.6044
g__Mucilaginibacter	0.03766	0.03766	0.226	0.03766	0.03766	0.06524	0.02511	0.02175	16.9352	0.008484	0.1473
g__Pantoea	0.07533	0.03766	0	0	0	0	0.2511	0.07841	NA	NA	NA
g__norank_f__Pedosphaeraceae	0.06277	0.05753	0.113	0.07533	0.06277	0.05753	0.08788	0.02175	0.337141	0.8009	0.8784
g__Ferruginibacter	0.1507	0.03766	0.01255	0.02175	0.06277	0.04349	0.1004	0.04349	8.64557	0.02864	0.1576
g__norank_f__Holosporaceae	0.05022	0.02175	0.1004	0.1426	0	0	0.1632	0.05753	NA	NA	NA
g__unclassified_c__Gammaproteobacteria	0.1004	0.02175	0.02511	0.04349	0.08788	0.07841	0.1004	0.07841	1.81819	0.2857	0.4615
g__Pseudolabrys	0.02511	0.02175	0.1758	0.07841	0.07533	0.03766	0.02511	0.04349	3.36013	0.1328	0.3081
g__Inquilinus	0.03766	0.03766	0.1381	0.02175	0.113	0.06524	0.01255	0.02175	13.652	0.01223	0.1478
g__Dyadobacter	0.01255	0.02175	0.01255	0.02175	0.2511	0.05753	0.02511	0.02175	12.284	0.01411	0.1478
g__Occallatibacter	0	0	0.3013	0.1726	0	0	0	0	NA	NA	NA
g__norank_o__DS-100	0.01255	0.02175	0.1004	0.02175	0.05022	0.02175	0.1381	0.08698	6.97224	0.04019	0.1726
g__Rubrobacter	0.05022	0.02175	0.03766	0.03766	0.05022	0.02175	0.1507	0	NA	NA	NA
g__norank_o__Ardenticatenales	0.1507	0.09965	0.01255	0.02175	0.08788	0.05753	0.03766	0.03766	2.37443	0.2105	0.4112
g__Clostridium	0.1632	0.05753	0.02511	0.02175	0.02511	0.02175	0.07533	0	NA	NA	NA
g__norank_o__Azospirillales	0.06277	0.02175	0.03766	0.03766	0.1381	0.1426	0.05022	0.08698	0.494345	0.7058	0.8219
g__Niastella	0.01255	0.02175	0.06277	0.05753	0.1381	0.09479	0.07533	0.07533	1.93457	0.2715	0.4474
g__Ilumatobacter	0.02511	0.04349	0.1632	0.02175	0.01255	0.02175	0.08788	0.05753	19.6672	0.006127	0.1425
g__norank_c__Subgroup_22	0.03766	0.03766	0.1004	0.1087	0.03766	0.03766	0.113	0.03766	2.12702	0.2306	0.4168
g__norank_f__A21b	0.06277	0.05753	0.07533	0	0.05022	0.02175	0.1004	0.02175	NA	NA	NA
g__Edaphobacter	0.07533	0.06524	0.1255	0.07841	0.08788	0.02175	0	0	NA	NA	NA
g__unclassified_f__Blastocatellaceae	0.01255	0.02175	0.2009	0.2207	0.02511	0.02175	0.03766	0	NA	NA	NA
g__norank_f__Entotheonellaceae	0.07533	0.03766	0.05022	0.04349	0.08788	0.05753	0.06277	0.04349	0.259808	0.8516	0.8942
g__Subgroup_10	0.05022	0.02175	0.01255	0.02175	0.1004	0.1151	0.113	0.09965	1.87454	0.2731	0.4474
g__norank_o__0319-7L14	0.01255	0.02175	0.02511	0.02175	0.113	0.09965	0.1255	0.1211	1.33432	0.3797	0.5711
g__Roseiarcus	0	0	0.1758	0.02175	0.08788	0.04349	0	0	NA	NA	NA
g__Galbitalea	0.08788	0.1211	0.05022	0.02175	0.06277	0.05753	0.06277	0.07841	0.105872	0.9521	0.9689
g__Amycolatopsis	0	0	0.05022	0.05753	0.2134	0.1087	0	0	NA	NA	NA
g__unclassified_o__Hyphomicrobiales	0.02511	0.04349	0.06277	0.1087	0.1004	0.1426	0.07533	0	NA	NA	NA
g__norank_c__Gitt-GS-136	0.05022	0.02175	0.07533	0	0.113	0.1305	0.01255	0.02175	NA	NA	NA
g__norank_o__Frankiales	0.08788	0.02175	0.08788	0.04349	0.03766	0.03766	0.03766	0.06524	1.32298	0.3807	0.5711
g__Neorhizobium	0.1883	0.09965	0	0	0.01255	0.02175	0.05022	0.02175	NA	NA	NA
g__Kineosporia	0.1004	0.09479	0.06277	0.07841	0.08788	0.08698	0	0	NA	NA	NA
g__Gemmatimonas	0.01255	0.02175	0.08788	0.02175	0.1255	0.02175	0.02511	0.04349	11.6682	0.01529	0.1478
g__BD1-7_clade	0.05022	0.02175	0	0	0.05022	0.02175	0.1381	0.07841	NA	NA	NA
g__Escherichia-Shigella	0.2385	0.1151	0	0	0	0	0	0	NA	NA	NA
g__Flavitalea	0.02511	0.02175	0.05022	0.02175	0.1004	0.04349	0.06277	0.05753	1.98601	0.2521	0.4341
g__norank_f__Devosiaceae	0.1004	0.174	0.01255	0.02175	0.06277	0.04349	0.06277	0.02175	2.33368	0.2108	0.4112
g__Klebsiella	0	0	0	0	0	0	0.226	0.1507	NA	NA	NA
g__Ohtaekwangia	0.05022	0.02175	0.02511	0.02175	0.06277	0.07841	0.08788	0.02175	3.23402	0.1347	0.3081
g__Sphingorhabdus	0.113	0.07533	0.01255	0.02175	0.06277	0.04349	0.03766	0.03766	1.86398	0.2731	0.4474
g__norank_p__MBNT15	0.1004	0.02175	0.05022	0.04349	0	0	0.07533	0.03766	NA	NA	NA
g__norank_f__Anaerolineaceae	0.03766	0.06524	0.03766	0.03766	0.05022	0.02175	0.1004	0.05753	0.683142	0.6065	0.7539
g__Luteitalea	0.05022	0.02175	0.02511	0.02175	0.06277	0.07841	0.07533	0.03766	1.20517	0.4106	0.5966
g__norank_c__JG30-KF-CM66	0.05022	0.04349	0.03766	0.06524	0.05022	0.02175	0.07533	0.06524	0.136771	0.933	0.9564
g__norank_f__YM_S32_TM7_50_20	0.08788	0.02175	0.07533	0.03766	0.02511	0.02175	0.02511	0.04349	3.76728	0.1085	0.2785
g__Glycomyces	0	0	0	0	0.1632	0.1568	0.05022	0.05753	NA	NA	NA
g__Mesobacillus	0.01255	0.02175	0.1381	0.09479	0.03766	0.03766	0.02511	0.02175	1.41341	0.3572	0.5467
g__norank_f__Parachlamydiaceae	0.03766	0.03766	0.07533	0.06524	0	0	0.1004	0.07841	NA	NA	NA
g__Starkeya	0.05022	0.02175	0.02511	0.04349	0.05022	0.02175	0.07533	0.09965	0.282873	0.8362	0.8823
g__norank_f__Ilumatobacteraceae	0.03766	0.06524	0.07533	0.03766	0.02511	0.04349	0.06277	0.04349	0.663593	0.6134	0.7577
g__Baekduia	0.07533	0.03766	0.05022	0.04349	0.03766	0	0.03766	0.03766	NA	NA	NA
g__Marmoricola	0.06277	0.1087	0.08788	0.02175	0.05022	0.08698	0	0	NA	NA	NA
g__unclassified_o__Babeliales	0.03766	0.03766	0.05022	0.04349	0.03766	0.06524	0.07533	0.07533	0.172772	0.9098	0.9383
g__norank_f__WD2101_soil_group	0.03766	0.03766	0.08788	0.1522	0.01255	0.02175	0.06277	0.02175	2.10596	0.2367	0.4206
g__Ensifer	0.1004	0.02175	0	0	0.08788	0.05753	0.01255	0.02175	NA	NA	NA
g__Candidatus_Berkiella	0.02511	0.04349	0.02511	0.02175	0.02511	0.04349	0.113	0.07533	0.971816	0.4875	0.6663
g__Singulisphaera	0	0	0.113	0.09965	0.05022	0.02175	0.02511	0.02175	NA	NA	NA
g__norank_f__Simkaniaceae	0.01255	0.02175	0.05022	0.02175	0.01255	0.02175	0.113	0.1358	1.84318	0.272	0.4474
g__Iamia	0.07533	0.06524	0.05022	0.05753	0.06277	0.05753	0	0	NA	NA	NA
g__norank_o__Rhodospirillales	0.02511	0.04349	0.02511	0.02175	0.06277	0.05753	0.07533	0.07533	0.556444	0.6711	0.8154
g__norank_f__Caldilineaceae	0.03766	0.03766	0.06277	0.07841	0.05022	0.05753	0.03766	0.03766	0.0894531	0.9623	0.9707
g__Candidatus_Alysiosphaera	0.05022	0.04349	0.08788	0.05753	0.01255	0.02175	0.03766	0.06524	1.40525	0.3634	0.5523
g__norank_c__Parcubacteria	0.01255	0.02175	0.03766	0	0.05022	0.08698	0.08788	0.04349	NA	NA	NA
g__Pedobacter	0	0	0	0	0.113	0.09965	0.06277	0.04349	NA	NA	NA
g__Amaricoccus	0.06277	0.04349	0.02511	0.02175	0.07533	0.09965	0.01255	0.02175	1.01363	0.4713	0.6519
g__unclassified_f__Paracoccaceae	0.06277	0.04349	0	0	0.07533	0.03766	0.03766	0	NA	NA	NA
g__Dictyobacter	0.1004	0.09479	0.01255	0.02175	0.05022	0.05753	0.01255	0.02175	0.901068	0.5128	0.6835
g__Nocardia	0.01255	0.02175	0	0	0.1004	0.07841	0.06277	0.05753	NA	NA	NA
g__norank_o__Blfdi19	0.1004	0.07841	0.01255	0.02175	0.01255	0.02175	0.05022	0.02175	2.21543	0.2201	0.4112
g__Promicromonospora	0.02511	0.02175	0	0	0.08788	0.04349	0.05022	0.05753	NA	NA	NA
g__Sporocytophaga	0.05022	0.02175	0.02511	0.02175	0	0	0.08788	0.07841	NA	NA	NA
g__unclassified_f__Hyphomonadaceae	0.05022	0.05753	0.05022	0.05753	0.01255	0.02175	0.05022	0.04349	0.787418	0.5598	0.7193
g__norank_c__S0134_terrestrial_group	0.05022	0.04349	0.02511	0.02175	0.06277	0.05753	0.02511	0.02175	0.487991	0.7081	0.8219
g__Luedemannella	0.06277	0.05753	0.01255	0.02175	0.02511	0.02175	0.06277	0.02175	2.39886	0.1992	0.4112
g__norank_f__Fimbriimonadaceae	0.03766	0.06524	0.01255	0.02175	0.01255	0.02175	0.1004	0.08698	0.832777	0.54	0.7093
g__Agrobacterium	0	0	0.1507	0.03766	0	0	0	0	NA	NA	NA
g__Pajaroellobacter	0.02511	0.04349	0.05022	0.04349	0.02511	0.04349	0.05022	0.05753	0.225391	0.8747	0.9102
g__Luteimonas	0	0	0.02511	0.02175	0.113	0.06524	0.01255	0.02175	NA	NA	NA
g__Terriglobus	0.02511	0.04349	0.05022	0.05753	0.07533	0.06524	0	0	NA	NA	NA
g__norank_f__Pseudobdellovibrionaceae	0.07533	0.03766	0	0	0.02511	0.02175	0.05022	0.02175	NA	NA	NA
g__norank_f__Caulobacteraceae	0.01255	0.02175	0.06277	0.07841	0.05022	0.02175	0.02511	0.04349	1.27538	0.3919	0.5767
g__norank_f__Geminicoccaceae	0.05022	0.05753	0.01255	0.02175	0.02511	0.02175	0.06277	0.05753	0.713157	0.5915	0.7466
g__unclassified_o__Saccharimonadales	0.02511	0.04349	0.05022	0.02175	0.03766	0.03766	0.03766	0	NA	NA	NA
g__norank_f__Myxococcaceae	0.08788	0.07841	0	0	0.01255	0.02175	0.05022	0.02175	NA	NA	NA
g__Roseimicrobium	0	0	0.07533	0.07533	0.03766	0.06524	0.03766	0.06524	NA	NA	NA
g__norank_f__Sporichthyaceae	0.05022	0.02175	0.03766	0.03766	0.03766	0.03766	0.02511	0.02175	0.509554	0.6954	0.8219
g__norank_c__Planctomycetes	0.03766	0.03766	0.05022	0.02175	0.03766	0.06524	0.02511	0.04349	0.231521	0.8704	0.9098
g__Opitutus	0	0	0.1004	0.04349	0.01255	0.02175	0.03766	0	NA	NA	NA
g__norank_o__Dadabacteriales	0.01255	0.02175	0	0	0.1004	0.05753	0.03766	0.03766	NA	NA	NA
g__Skermanella	0.02511	0.02175	0.02511	0.04349	0.07533	0.07533	0.01255	0.02175	0.542215	0.6777	0.8154
g__norank_f__WX65	0.05022	0.02175	0	0	0.01255	0.02175	0.07533	0.03766	NA	NA	NA
g__unclassified_f__Nocardioidaceae	0.06277	0.05753	0	0	0.07533	0.03766	0	0	NA	NA	NA
g__Jatrophihabitans	0	0	0.113	0	0.01255	0.02175	0.01255	0.02175	NA	NA	NA
g__norank_o__RBG-13-54-9	0.06277	0.07841	0	0	0.03766	0	0.03766	0.03766	NA	NA	NA
g__SM1A02	0.03766	0.03766	0.03766	0	0.02511	0.02175	0.03766	0.03766	NA	NA	NA
g__norank_o__Aggregatilineales	0.03766	0.03766	0.02511	0.04349	0.01255	0.02175	0.06277	0.04349	0.906878	0.5093	0.6835
g__norank_f__cvE6	0.01255	0.02175	0.03766	0.06524	0	0	0.08788	0.08698	NA	NA	NA
g__Novosphingobium	0.08788	0.05753	0.01255	0.02175	0	0	0.03766	0.03766	NA	NA	NA
g__unclassified_f__Sphingomonadaceae	0.01255	0.02175	0.1255	0.08698	0	0	0	0	NA	NA	NA
g__Stenotrophobacter	0	0	0.01255	0.02175	0	0	0.113	0.113	NA	NA	NA
g__norank_o__JG36-GS-52	0.02511	0.02175	0	0	0.05022	0.08698	0.05022	0.02175	NA	NA	NA
g__Rhizocola	0.06277	0.04349	0	0	0.03766	0.03766	0.02511	0.04349	NA	NA	NA
g__norank_o__Micavibrionales	0.08788	0.1211	0.02511	0.02175	0	0	0.01255	0.02175	NA	NA	NA
g__Adhaeribacter	0	0	0.06277	0.05753	0.03766	0.06524	0.02511	0.02175	NA	NA	NA
g__Dyella	0.05022	0.02175	0.03766	0.03766	0.02511	0.04349	0.01255	0.02175	1.18189	0.416	0.6006
g__Nakamurella	0.07533	0.03766	0	0	0.01255	0.02175	0.03766	0.03766	NA	NA	NA
g__Aquihabitans	0.08788	0.04349	0	0	0	0	0.03766	0.03766	NA	NA	NA
g__Luteolibacter	0.03766	0	0	0	0.02511	0.02175	0.06277	0.05753	NA	NA	NA
g__Rhodovastum	0.05022	0.04349	0	0	0.03766	0	0.03766	0	NA	NA	NA
g__Blastococcus	0.03766	0	0.01255	0.02175	0.06277	0.02175	0.01255	0.02175	NA	NA	NA
g__norank_f__Verrucomicrobiaceae	0.01255	0.02175	0.01255	0.02175	0.03766	0	0.06277	0.07841	NA	NA	NA
g__Acidisoma	0	0	0.02511	0.04349	0.1004	0.05753	0	0	NA	NA	NA
g__Yersinia	0	0	0	0	0.113	0.09965	0	0	NA	NA	NA
g__Rhodanobacter	0.02511	0.02175	0.07533	0.07533	0.01255	0.02175	0	0	NA	NA	NA
g__norank_f__KI89A_clade	0.05022	0.05753	0	0	0.03766	0.03766	0.02511	0.04349	NA	NA	NA
g__Chitinophaga	0.05022	0.02175	0	0	0.05022	0.02175	0.01255	0.02175	NA	NA	NA
g__unclassified_f__Erwiniaceae	0	0	0	0	0.06277	0.07841	0.05022	0.02175	NA	NA	NA
g__Tardiphaga	0.07533	0.03766	0	0	0.02511	0.04349	0.01255	0.02175	NA	NA	NA
g__unclassified_f__Pedosphaeraceae	0.02511	0.02175	0.02511	0.02175	0.03766	0.03766	0.02511	0.02175	0.0766871	0.9696	0.9738
g__norank_c__OM190	0.01255	0.02175	0.02511	0.04349	0.02511	0.02175	0.05022	0.05753	0.344242	0.796	0.8784
g__Actinocorallia	0.03766	0	0.06277	0.04349	0	0	0.01255	0.02175	NA	NA	NA
g__FFCH5858	0	0	0.01255	0.02175	0.03766	0.03766	0.06277	0.1087	NA	NA	NA
g__Daejeonella	0.03766	0.06524	0.01255	0.02175	0.02511	0.02175	0.03766	0.03766	0.334382	0.8023	0.8784
g__Caulobacter	0.03766	0.03766	0.01255	0.02175	0.05022	0.04349	0.01255	0.02175	0.714059	0.59	0.7466
g__norank_f__Latescibacteraceae	0	0	0.03766	0.03766	0.03766	0.03766	0.03766	0.03766	NA	NA	NA
g__norank_f__Beijerinckiaceae	0	0	0.1004	0.04349	0.01255	0.02175	0	0	NA	NA	NA
g__1959-1	0	0	0.1004	0.02175	0	0	0.01255	0.02175	NA	NA	NA
g__norank_f__env.OPS_17	0.02511	0.04349	0.02511	0.02175	0	0	0.05022	0.02175	NA	NA	NA
g__norank_o__WD260	0	0	0.07533	0.03766	0.02511	0.02175	0	0	NA	NA	NA
g__Dactylosporangium	0.05022	0.05753	0.02511	0.02175	0.01255	0.02175	0.01255	0.02175	0.417193	0.7499	0.8576
g__norank_f__Rhodospirillaceae	0	0	0.03766	0.06524	0	0	0.06277	0.05753	NA	NA	NA
g__Xylophilus	0.08788	0.09479	0	0	0.01255	0.02175	0	0	NA	NA	NA
g__unclassified_o__Chlamydiales	0	0	0.08788	0.05753	0	0	0.01255	0.02175	NA	NA	NA
g__OLB13	0.02511	0.04349	0.01255	0.02175	0.02511	0.02175	0.03766	0.03766	0.295473	0.8278	0.8812
g__norank_c__Subgroup_18	0.03766	0.03766	0.02511	0.02175	0.01255	0.02175	0.02511	0.04349	0.295473	0.8278	0.8812
g__norank_f__AKYH767	0	0	0.03766	0.03766	0.03766	0.06524	0.02511	0.04349	NA	NA	NA
g__Oxalicibacterium	0.01255	0.02175	0	0	0.03766	0.03766	0.05022	0.02175	NA	NA	NA
g__Catellatospora	0.02511	0.02175	0.03766	0	0	0	0.03766	0	NA	NA	NA
g__Candidatus_Ovatusbacter	0.02511	0.04349	0.01255	0.02175	0.02511	0.02175	0.03766	0.03766	0.295473	0.8278	0.8812
g__norank_c__OLB14	0.01255	0.02175	0.01255	0.02175	0.03766	0.03766	0.03766	0.03766	0.509554	0.6954	0.8219
g__Sphingopyxis	0	0	0	0	0.1004	0.05753	0	0	NA	NA	NA
g__Acidicapsa	0	0	0.1004	0.04349	0	0	0	0	NA	NA	NA
g__norank_o__R7C24	0.05022	0.05753	0.02511	0.04349	0	0	0.01255	0.02175	NA	NA	NA
g__norank_f__AKYG1722	0	0	0.02511	0.02175	0.05022	0.05753	0.01255	0.02175	NA	NA	NA
g__unclassified_p__Actinomycetota	0	0	0.02511	0.04349	0.05022	0.05753	0.01255	0.02175	NA	NA	NA
g__unclassified_f__Hyphomicrobiaceae	0.05022	0.05753	0.01255	0.02175	0	0	0.02511	0.04349	NA	NA	NA
g__Kineobactrum	0.07533	0	0	0	0	0	0.01255	0.02175	NA	NA	NA
g__Lelliottia	0.08788	0.09479	0	0	0	0	0	0	NA	NA	NA
g__norank_o__Elev-16S-1166	0.03766	0.03766	0	0	0	0	0.05022	0.04349	NA	NA	NA
g__norank_f__SM2D12	0.01255	0.02175	0.02511	0.02175	0	0	0.05022	0.05753	NA	NA	NA
g__norank_p__SAR324_clade(Marine_group_B)	0	0	0	0	0.05022	0.08698	0.03766	0	NA	NA	NA
g__norank_f__Rhodanobacteraceae	0.03766	0.03766	0	0	0.02511	0.02175	0.02511	0.02175	NA	NA	NA
g__unclassified_f__Microbacteriaceae	0.01255	0.02175	0.03766	0.03766	0.03766	0.03766	0	0	NA	NA	NA
g__norank_c__AT-s3-28	0.03766	0.03766	0.01255	0.02175	0.01255	0.02175	0.02511	0.02175	0.383436	0.7708	0.8673
g__norank_f__AKIW781	0.01255	0.02175	0.03766	0.03766	0.01255	0.02175	0.02511	0.02175	0.383436	0.7708	0.8673
g__norank_o__Gammaproteobacteria_	0.01255	0.02175	0	0	0.01255	0.02175	0.06277	0.04349	NA	NA	NA
g__norank_f__NS9_marine_group	0.03766	0.03766	0.01255	0.02175	0.03766	0.03766	0	0	NA	NA	NA
g__Rudaea	0	0	0	0	0.05022	0.05753	0.02511	0.04349	NA	NA	NA
g__Flavihumibacter	0.02511	0.02175	0	0	0	0	0.05022	0.02175	NA	NA	NA
g__Cedecea	0	0	0	0	0.02511	0.04349	0.05022	0.05753	NA	NA	NA
g__unclassified_f__Intrasporangiaceae	0	0	0	0	0.07533	0.06524	0	0	NA	NA	NA
g__Desulfuromonas	0.07533	0.06524	0	0	0	0	0	0	NA	NA	NA
g__Microlunatus	0	0	0	0	0.07533	0.1305	0	0	NA	NA	NA
g__Schinkia	0	0	0.01255	0.02175	0	0	0.06277	0.05753	NA	NA	NA
g__Cryobacterium	0	0	0	0	0.01255	0.02175	0.06277	0.1087	NA	NA	NA
g__Aurantisolimonas	0	0	0.05022	0.05753	0.01255	0.02175	0.01255	0.02175	NA	NA	NA
g__Peredibacter	0.06277	0.07841	0	0	0	0	0.01255	0.02175	NA	NA	NA
g__norank_c__BD2-11_terrestrial_group	0.01255	0.02175	0	0	0.06277	0.04349	0	0	NA	NA	NA
g__Actinomadura	0	0	0.06277	0.04349	0	0	0.01255	0.02175	NA	NA	NA
g__norank_o__Kapabacteriales	0.01255	0.02175	0	0	0.02511	0.02175	0.03766	0.03766	NA	NA	NA
g__norank_o__Chitinophagales	0.02511	0.04349	0	0	0.03766	0.03766	0.01255	0.02175	NA	NA	NA
g__Sandaracinus	0	0	0.02511	0.04349	0.03766	0.03766	0.01255	0.02175	NA	NA	NA
g__Afipia	0.01255	0.02175	0.01255	0.02175	0.05022	0.04349	0	0	NA	NA	NA
g__SZB85	0.02511	0.02175	0.01255	0.02175	0	0	0.03766	0	NA	NA	NA
g__norank_o__Subgroup_15	0	0	0.01255	0.02175	0.02511	0.04349	0.03766	0	NA	NA	NA
g__Umezawaea	0	0	0.02511	0.02175	0.03766	0.03766	0.01255	0.02175	NA	NA	NA
g__norank_f__Methylacidiphilaceae	0.01255	0.02175	0.03766	0.03766	0.01255	0.02175	0.01255	0.02175	0.306748	0.8203	0.8812
g__JTB255_marine_benthic_group	0.01255	0.02175	0.01255	0.02175	0.01255	0.02175	0.03766	0.03766	0.306748	0.8203	0.8812
g__norank_o__UA11	0.01255	0.02175	0	0	0	0	0.05022	0.05753	NA	NA	NA
g__norank_f__BIrii41	0.05022	0.04349	0	0	0	0	0.01255	0.02175	NA	NA	NA
g__norank_f__Parvibaculaceae	0	0	0	0	0	0	0.06277	0.04349	NA	NA	NA
g__Stenotrophomonas	0	0	0	0	0.06277	0.04349	0	0	NA	NA	NA
g__norank_f__Babeliaceae	0	0	0.05022	0.04349	0	0	0.01255	0.02175	NA	NA	NA
g__Asanoa	0.05022	0.04349	0.01255	0.02175	0	0	0	0	NA	NA	NA
g__unclassified_f__Solirubrobacteraceae	0	0	0.03766	0.06524	0.02511	0.02175	0	0	NA	NA	NA
g__Raoultella	0.03766	0.03766	0	0	0	0	0.02511	0.02175	NA	NA	NA
g__possible_genus_04	0.02511	0.04349	0	0	0.03766	0.03766	0	0	NA	NA	NA
g__norank_f__Longimicrobiaceae	0.01255	0.02175	0.01255	0.02175	0	0	0.03766	0.03766	NA	NA	NA
g__norank_d__Bacteria	0.03766	0.06524	0	0	0.01255	0.02175	0.01255	0.02175	NA	NA	NA
g__norank_o__Cytophagales	0.03766	0	0.01255	0.02175	0.01255	0.02175	0	0	NA	NA	NA
g__norank_f__B1-7BS	0.01255	0.02175	0.03766	0.06524	0.01255	0.02175	0	0	NA	NA	NA
g__norank_f__Reyranellaceae	0.03766	0.03766	0.01255	0.02175	0	0	0.01255	0.02175	NA	NA	NA
g__Parvibaculum	0	0	0.02511	0.04349	0	0	0.02511	0.02175	NA	NA	NA
g__unclassified_f__Acetobacteraceae	0.02511	0.04349	0	0	0.02511	0.04349	0	0	NA	NA	NA
g__Sphaerisporangium	0	0	0	0	0	0	0.05022	0.05753	NA	NA	NA
g__Paraflavitalea	0.05022	0.02175	0	0	0	0	0	0	NA	NA	NA
g__Robbsia	0	0	0	0	0.05022	0.05753	0	0	NA	NA	NA
g__Tautonia	0	0	0.05022	0.05753	0	0	0	0	NA	NA	NA
g__Frateuria	0	0	0	0	0	0	0.05022	0.05753	NA	NA	NA
g__Rhizorhapis	0.05022	0.05753	0	0	0	0	0	0	NA	NA	NA
g__Caenimonas	0	0	0	0	0.02511	0.04349	0.02511	0.02175	NA	NA	NA
g__Rhodopseudomonas	0	0	0.05022	0.02175	0	0	0	0	NA	NA	NA
g__Psychrobacillus	0	0	0	0	0.02511	0.02175	0.02511	0.02175	NA	NA	NA
g__unclassified_p__Chloroflexota	0.01255	0.02175	0	0	0.01255	0.02175	0.02511	0.04349	NA	NA	NA
g__unclassified_o__Burkholderiales	0.03766	0.06524	0	0	0.01255	0.02175	0	0	NA	NA	NA
g__norank_f__Isosphaeraceae	0	0	0.03766	0.03766	0.01255	0.02175	0	0	NA	NA	NA
g__norank_c__Eremiobacteria	0	0	0.01255	0.02175	0	0	0.03766	0.06524	NA	NA	NA
g__unclassified_o__Gaiellales	0	0	0	0	0.01255	0.02175	0.03766	0.03766	NA	NA	NA
g__Paenisporosarcina	0	0	0.01255	0.02175	0.03766	0.06524	0	0	NA	NA	NA
g__norank_f__01D2Z36	0.02511	0.02175	0.01255	0.02175	0	0	0.01255	0.02175	NA	NA	NA
g__unclassified_o__Solirubrobacterales	0	0	0	0	0.01255	0.02175	0.03766	0.03766	NA	NA	NA
g__unclassified_c__Actinobacteria	0	0	0.03766	0.06524	0	0	0.01255	0.02175	NA	NA	NA
g__Cypionkella	0	0	0.01255	0.02175	0.02511	0.04349	0.01255	0.02175	NA	NA	NA
g__Salinispora	0.03766	0	0	0	0	0	0.01255	0.02175	NA	NA	NA
g__unclassified_f__Yersiniaceae	0	0	0	0	0.03766	0.03766	0.01255	0.02175	NA	NA	NA
g__Oligoflexus	0.03766	0.03766	0	0	0	0	0.01255	0.02175	NA	NA	NA
g__Aeromicrobium	0	0	0	0	0.01255	0.02175	0.03766	0.06524	NA	NA	NA
g__Shimazuella	0	0	0.02511	0.04349	0.01255	0.02175	0.01255	0.02175	NA	NA	NA
g__P3OB-42	0.03766	0.03766	0	0	0.01255	0.02175	0	0	NA	NA	NA
g__norank_f__Sphingomonadaceae	0.01255	0.02175	0	0	0.03766	0.06524	0	0	NA	NA	NA
g__Kibdelosporangium	0	0	0	0	0.03766	0.03766	0.01255	0.02175	NA	NA	NA
g__Bordetella	0	0	0	0	0.02511	0.04349	0.01255	0.02175	NA	NA	NA
g__Panacibacter	0.02511	0.02175	0	0	0.01255	0.02175	0	0	NA	NA	NA
g__Piscinibacter	0.03766	0.06524	0	0	0	0	0	0	NA	NA	NA
g__unclassified_f__Micrococcaceae	0	0	0.03766	0.03766	0	0	0	0	NA	NA	NA
g__norank_f__Phycisphaeraceae	0.03766	0.03766	0	0	0	0	0	0	NA	NA	NA
g__Pasteuria	0	0	0.02511	0.02175	0	0	0.01255	0.02175	NA	NA	NA
g__Enterococcus	0	0	0	0	0	0	0.03766	0.03766	NA	NA	NA
g__norank_f__Obscuribacteraceae	0	0	0	0	0	0	0.03766	0.06524	NA	NA	NA
g__Lactococcus	0.03766	0.03766	0	0	0	0	0	0	NA	NA	NA
g__norank_f__Paenibacillaceae	0	0	0.02511	0.04349	0	0	0.01255	0.02175	NA	NA	NA
g__Chryseotalea	0.02511	0.02175	0	0	0.01255	0.02175	0	0	NA	NA	NA
g__norank_f__DEV007	0	0	0	0	0	0	0.03766	0.03766	NA	NA	NA
g__unclassified_f__Streptosporangiaceae	0.02511	0.04349	0	0	0.01255	0.02175	0	0	NA	NA	NA
g__norank_f__Nannocystaceae	0	0	0	0	0	0	0.03766	0.03766	NA	NA	NA
g__unclassified_f__Steroidobacteraceae	0.03766	0.03766	0	0	0	0	0	0	NA	NA	NA
g__norank_f__Pirellulaceae	0	0	0.03766	0.06524	0	0	0	0	NA	NA	NA
g__norank_f__Moraxellaceae	0	0	0	0	0	0	0.03766	0	NA	NA	NA
g__Fictibacillus	0.02511	0.04349	0	0	0.01255	0.02175	0	0	NA	NA	NA
g__Actinophytocola	0.01255	0.02175	0	0	0.02511	0.02175	0	0	NA	NA	NA
g__norank_c__AKAU4049	0	0	0	0	0.01255	0.02175	0.02511	0.02175	NA	NA	NA
g__norank_o__Zavarziniales	0	0	0	0	0.03766	0.03766	0	0	NA	NA	NA
g__Cytophaga	0	0	0.01255	0.02175	0	0	0.02511	0.04349	NA	NA	NA
g__norank_f__AB1	0.03766	0.03766	0	0	0	0	0	0	NA	NA	NA
g__Georgfuchsia	0.03766	0.06524	0	0	0	0	0	0	NA	NA	NA
g__Acidocella	0	0	0	0	0.01255	0.02175	0.02511	0.02175	NA	NA	NA
g__unclassified_f__norank_o__Gammaproteobacteria_	0.01255	0.02175	0	0	0	0	0.02511	0.04349	NA	NA	NA
g__Curtobacterium	0.03766	0.06524	0	0	0	0	0	0	NA	NA	NA
g__Aridibacter	0.03766	0.06524	0	0	0	0	0	0	NA	NA	NA
g__Frankia	0.02511	0.04349	0	0	0	0	0.01255	0.02175	NA	NA	NA
g__Ahniella	0	0	0	0	0	0	0.03766	0.03766	NA	NA	NA
g__Actinospica	0	0	0	0	0.03766	0.06524	0	0	NA	NA	NA
g__norank_c__Lineage_IIa	0	0	0.01255	0.02175	0.01255	0.02175	0.01255	0.02175	NA	NA	NA
g__norank_o__Pseudomonadales	0.01255	0.02175	0.01255	0.02175	0	0	0.01255	0.02175	NA	NA	NA
g__Oceanobacillus	0.01255	0.02175	0	0	0.01255	0.02175	0.01255	0.02175	NA	NA	NA
g__unclassified_p__Thermodesulfobacteriota	0	0	0	0	0.02511	0.04349	0	0	NA	NA	NA
g__norank_f__Ktedonobacteraceae	0.02511	0.04349	0	0	0	0	0	0	NA	NA	NA
g__Turicibacter	0.02511	0.04349	0	0	0	0	0	0	NA	NA	NA
g__E1B-B3-114	0.02511	0.04349	0	0	0	0	0	0	NA	NA	NA
g__Crossiella	0	0	0	0	0.02511	0.04349	0	0	NA	NA	NA
g__Lapillicoccus	0.02511	0.04349	0	0	0	0	0	0	NA	NA	NA
g__Fuscovulum	0	0	0	0	0	0	0.02511	0.04349	NA	NA	NA
g__norank_f__NS11-12_marine_group	0	0	0	0	0.02511	0.04349	0	0	NA	NA	NA
g__unclassified_f__Geobacteraceae	0.02511	0.02175	0	0	0	0	0	0	NA	NA	NA
g__unclassified_f__Oscillospiraceae	0	0	0.02511	0.04349	0	0	0	0	NA	NA	NA
g__Taibaiella	0	0	0	0	0.02511	0.02175	0	0	NA	NA	NA
g__Parafrigoribacterium	0	0	0	0	0.02511	0.02175	0	0	NA	NA	NA
g__UTBCD1	0.02511	0.02175	0	0	0	0	0	0	NA	NA	NA
g__Arsenicitalea	0	0	0	0	0	0	0.02511	0.04349	NA	NA	NA
g__unclassified_f__Pectobacteriaceae	0	0	0	0	0	0	0.02511	0.02175	NA	NA	NA
g__Minicystis	0	0	0.02511	0.04349	0	0	0	0	NA	NA	NA
g__norank_f__Alcaligenaceae	0	0	0	0	0.02511	0.04349	0	0	NA	NA	NA
g__Buttiauxella	0	0	0	0	0.02511	0.04349	0	0	NA	NA	NA
g__Alterococcus	0	0	0	0	0	0	0.02511	0.04349	NA	NA	NA
g__Geomonas	0.02511	0.02175	0	0	0	0	0	0	NA	NA	NA
g__Lentzea	0	0	0	0	0.02511	0.04349	0	0	NA	NA	NA
g__norank_f__URHD0088	0	0	0.02511	0.04349	0	0	0	0	NA	NA	NA
g__Aminobacter	0	0	0	0	0	0	0.02511	0.04349	NA	NA	NA
g__unclassified_f__Pyrinomonadaceae	0.02511	0.04349	0	0	0	0	0	0	NA	NA	NA
g__norank_f__Chthoniobacteraceae	0	0	0	0	0	0	0.02511	0.04349	NA	NA	NA
g__Mobilitalea	0	0	0	0	0	0	0.02511	0.04349	NA	NA	NA
g__Tahibacter	0.02511	0.04349	0	0	0	0	0	0	NA	NA	NA
g__norank_o__PAUC26f	0	0	0	0	0.02511	0.04349	0	0	NA	NA	NA
g__FFCH7168	0	0	0	0	0	0	0.02511	0.04349	NA	NA	NA
g__Tabrizicola	0.02511	0.04349	0	0	0	0	0	0	NA	NA	NA
g__unclassified_f__Planococcaceae	0	0	0	0	0	0	0.02511	0.02175	NA	NA	NA
g__Virgisporangium	0	0	0	0	0.02511	0.04349	0	0	NA	NA	NA
g__Sporosarcina	0	0	0	0	0.02511	0.02175	0	0	NA	NA	NA
g__norank_o__JG36-TzT-191	0.02511	0.04349	0	0	0	0	0	0	NA	NA	NA
g__ADurb.Bin063-1	0.02511	0.04349	0	0	0	0	0	0	NA	NA	NA
g__Bacteriovorax	0.02511	0.02175	0	0	0	0	0	0	NA	NA	NA
g__Sphingosinicella	0	0	0	0	0.02511	0.04349	0	0	NA	NA	NA
g__Actinoplanes	0.02511	0.02175	0	0	0	0	0	0	NA	NA	NA
g__Yinghuangia	0	0	0	0	0.02511	0.04349	0	0	NA	NA	NA
g__unclassified_f__Paenibacillaceae	0.01255	0.02175	0	0	0.01255	0.02175	0	0	NA	NA	NA
g__Chthonomonas	0.01255	0.02175	0	0	0	0	0.01255	0.02175	NA	NA	NA
g__GOUTA6	0.01255	0.02175	0	0	0	0	0.01255	0.02175	NA	NA	NA
g__Brevundimonas	0.01255	0.02175	0	0	0.01255	0.02175	0	0	NA	NA	NA
g__unclassified_f__Bryobacteraceae	0	0	0	0	0.01255	0.02175	0.01255	0.02175	NA	NA	NA
g__norank_o__Subgroup_9	0	0	0	0	0.01255	0.02175	0.01255	0.02175	NA	NA	NA
g__norank_c__Pla3_lineage	0	0	0.01255	0.02175	0.01255	0.02175	0	0	NA	NA	NA
g__Coxiella	0.01255	0.02175	0	0	0.01255	0.02175	0	0	NA	NA	NA
g__Phreatobacter	0.01255	0.02175	0	0	0.01255	0.02175	0	0	NA	NA	NA
g__Acidothermus	0	0	0.01255	0.02175	0.01255	0.02175	0	0	NA	NA	NA
g__unclassified_p__Acidobacteriota	0	0	0.01255	0.02175	0.01255	0.02175	0	0	NA	NA	NA
g__norank_o__mle1-27	0.01255	0.02175	0	0	0	0	0.01255	0.02175	NA	NA	NA
g__unclassified_f__Acidimicrobiaceae	0.01255	0.02175	0	0	0.01255	0.02175	0	0	NA	NA	NA
g__norank_o__Candidatus_Yanofskybacteria	0.01255	0.02175	0	0	0	0	0.01255	0.02175	NA	NA	NA
g__norank_c__Gracilibacteria	0	0	0.01255	0.02175	0	0	0.01255	0.02175	NA	NA	NA
g__norank_f__WWH38	0.01255	0.02175	0	0	0.01255	0.02175	0	0	NA	NA	NA
g__unclassified_f__Chlamydiaceae	0	0	0.01255	0.02175	0.01255	0.02175	0	0	NA	NA	NA
g__Litorilinea	0.01255	0.02175	0.01255	0.02175	0	0	0	0	NA	NA	NA
g__norank_f__Nitrosomonadaceae	0.01255	0.02175	0	0	0	0	0.01255	0.02175	NA	NA	NA
g__unclassified_f__Geminicoccaceae	0	0	0.01255	0.02175	0.01255	0.02175	0	0	NA	NA	NA
g__norank_f__Oligoflexaceae	0.01255	0.02175	0	0	0	0	0.01255	0.02175	NA	NA	NA
g__Chungangia	0.01255	0.02175	0	0	0.01255	0.02175	0	0	NA	NA	NA
g__Pandoraea	0.01255	0.02175	0	0	0.01255	0.02175	0	0	NA	NA	NA
g__OM27_clade	0.01255	0.02175	0.01255	0.02175	0	0	0	0	NA	NA	NA
g__Arenimonas	0	0	0	0	0.01255	0.02175	0.01255	0.02175	NA	NA	NA
g__Hassallia	0.01255	0.02175	0	0	0	0	0.01255	0.02175	NA	NA	NA
g__Ruminiclostridium	0.01255	0.02175	0.01255	0.02175	0	0	0	0	NA	NA	NA
g__unclassified_f__Gemmatimonadaceae	0.01255	0.02175	0	0	0	0	0.01255	0.02175	NA	NA	NA
g__Sumerlaea	0	0	0.01255	0.02175	0.01255	0.02175	0	0	NA	NA	NA
g__Terrimicrobium	0	0	0	0	0.01255	0.02175	0.01255	0.02175	NA	NA	NA
g__BIyi10	0	0	0	0	0.01255	0.02175	0.01255	0.02175	NA	NA	NA
g__YC-ZSS-LKJ147	0	0	0	0	0.01255	0.02175	0.01255	0.02175	NA	NA	NA
g__norank_f__37-13	0.01255	0.02175	0	0	0.01255	0.02175	0	0	NA	NA	NA
g__Tundrisphaera	0	0	0.01255	0.02175	0	0	0	0	NA	NA	NA
g__Intrasporangium	0	0	0	0	0	0	0.01255	0.02175	NA	NA	NA
g__Tagaea	0	0	0	0	0	0	0.01255	0.02175	NA	NA	NA
g__unclassified_o__Erysipelotrichales	0.01255	0.02175	0	0	0	0	0	0	NA	NA	NA
g__norank_f__Rhizobiaceae	0.01255	0.02175	0	0	0	0	0	0	NA	NA	NA
g__Candidatus_Jidaibacter	0.01255	0.02175	0	0	0	0	0	0	NA	NA	NA
g__norank_f__Streptosporangiaceae	0	0	0	0	0.01255	0.02175	0	0	NA	NA	NA
g__unclassified_o__Flavobacteriales	0	0	0	0	0	0	0.01255	0.02175	NA	NA	NA
g__unclassified_c__Acidobacteriae	0	0	0	0	0.01255	0.02175	0	0	NA	NA	NA
g__norank_c__Subgroup_20	0	0	0	0	0.01255	0.02175	0	0	NA	NA	NA
g__Pseudoduganella	0.01255	0.02175	0	0	0	0	0	0	NA	NA	NA
g__Ga0074140	0	0	0.01255	0.02175	0	0	0	0	NA	NA	NA
g__norank_f__Actinospicaceae	0.01255	0.02175	0	0	0	0	0	0	NA	NA	NA
g__norank_o__Ga0077536	0.01255	0.02175	0	0	0	0	0	0	NA	NA	NA
g__unclassified_f__Pseudobdellovibrionaceae	0	0	0	0	0	0	0.01255	0.02175	NA	NA	NA
g__norank_o__Subgroup_13	0	0	0	0	0	0	0.01255	0.02175	NA	NA	NA
g__Lawsonia	0	0	0.01255	0.02175	0	0	0	0	NA	NA	NA
g__unclassified_o__Bacillales	0	0	0	0	0	0	0.01255	0.02175	NA	NA	NA
g__Oleiharenicola	0	0	0.01255	0.02175	0	0	0	0	NA	NA	NA
g__Longispora	0.01255	0.02175	0	0	0	0	0	0	NA	NA	NA
g__Fonticella	0	0	0	0	0	0	0.01255	0.02175	NA	NA	NA
g__unclassified_o__Lysobacterales	0.01255	0.02175	0	0	0	0	0	0	NA	NA	NA
g__Lautropia	0.01255	0.02175	0	0	0	0	0	0	NA	NA	NA
g__norank_f__Chlamydiaceae	0	0	0.01255	0.02175	0	0	0	0	NA	NA	NA
g__unclassified_o__Pseudomonadales	0.01255	0.02175	0	0	0	0	0	0	NA	NA	NA
g__Micromonospora	0.01255	0.02175	0	0	0	0	0	0	NA	NA	NA
g__unclassified_o__Vicinamibacterales	0	0	0	0	0.01255	0.02175	0	0	NA	NA	NA
g__norank_f__Vampirovibrionaceae	0	0	0.01255	0.02175	0	0	0	0	NA	NA	NA
g__Desulfosporosinus	0.01255	0.02175	0	0	0	0	0	0	NA	NA	NA
g__Woeseia	0	0	0	0	0	0	0.01255	0.02175	NA	NA	NA
g__norank_p__Armatimonadota	0.01255	0.02175	0	0	0	0	0	0	NA	NA	NA
g__Vulgatibacter	0	0	0	0	0.01255	0.02175	0	0	NA	NA	NA
g__Parasegetibacter	0	0	0	0	0	0	0.01255	0.02175	NA	NA	NA
g__Altericroceibacterium	0	0	0	0	0.01255	0.02175	0	0	NA	NA	NA
g__unclassified_c__Bacteroidia	0	0	0	0	0.01255	0.02175	0	0	NA	NA	NA
g__Actinokineospora	0	0	0.01255	0.02175	0	0	0	0	NA	NA	NA
g__norank_f__Fodinicurvataceae	0	0	0	0	0.01255	0.02175	0	0	NA	NA	NA
g__Oerskovia	0	0	0	0	0	0	0.01255	0.02175	NA	NA	NA
g__Catenulispora	0	0	0	0	0.01255	0.02175	0	0	NA	NA	NA
g__Procabacter	0	0	0.01255	0.02175	0	0	0	0	NA	NA	NA
g__norank_f__FFCH9454	0.01255	0.02175	0	0	0	0	0	0	NA	NA	NA
g__Microbacterium	0	0	0	0	0.01255	0.02175	0	0	NA	NA	NA
g__norank_o__Pla1_lineage	0	0	0.01255	0.02175	0	0	0	0	NA	NA	NA
g__alphaI_cluster	0.01255	0.02175	0	0	0	0	0	0	NA	NA	NA
g__Bdellovibrio	0	0	0	0	0	0	0.01255	0.02175	NA	NA	NA
g__Vallicoccus	0	0	0	0	0.01255	0.02175	0	0	NA	NA	NA
g__Conexibacter	0	0	0.01255	0.02175	0	0	0	0	NA	NA	NA
g__Hymenobacter	0	0	0.01255	0.02175	0	0	0	0	NA	NA	NA
g__norank_f__Micavibrionaceae	0	0	0	0	0.01255	0.02175	0	0	NA	NA	NA
g__unclassified_f__Halieaceae	0.01255	0.02175	0	0	0	0	0	0	NA	NA	NA
g__norank_p__Patescibacteria	0	0	0	0	0.01255	0.02175	0	0	NA	NA	NA
g__Stella	0	0	0.01255	0.02175	0	0	0	0	NA	NA	NA
g__norank_o__Thalassobaculales	0	0	0	0	0	0	0.01255	0.02175	NA	NA	NA
g__Anaeromyxobacter	0.01255	0.02175	0	0	0	0	0	0	NA	NA	NA
g__Roseomonas	0	0	0	0	0.01255	0.02175	0	0	NA	NA	NA
g__norank_f__Oxalobacteraceae	0.01255	0.02175	0	0	0	0	0	0	NA	NA	NA
g__norank_o__Candidatus_Jorgensenbacteria	0.01255	0.02175	0	0	0	0	0	0	NA	NA	NA
g__norank_o__EC3	0	0	0.01255	0.02175	0	0	0	0	NA	NA	NA
g__norank_f__Neisseriaceae	0	0	0	0	0	0	0.01255	0.02175	NA	NA	NA
g__SH-PL14	0.01255	0.02175	0	0	0	0	0	0	NA	NA	NA
g__Cereibacter	0	0	0	0	0	0	0.01255	0.02175	NA	NA	NA
g__Pir4_lineage	0	0	0.01255	0.02175	0	0	0	0	NA	NA	NA
g__unclassified_f__Nocardiaceae	0	0	0.01255	0.02175	0	0	0	0	NA	NA	NA
g__Polaromonas	0	0	0	0	0.01255	0.02175	0	0	NA	NA	NA
g__unclassified_o__Chitinophagales	0	0	0.01255	0.02175	0	0	0	0	NA	NA	NA
g__unclassified_c__Thermoleophilia	0.01255	0.02175	0	0	0	0	0	0	NA	NA	NA
g__Sphingoaurantiacus	0	0	0	0	0.01255	0.02175	0	0	NA	NA	NA
g__unclassified_f__Ilumatobacteraceae	0	0	0	0	0.01255	0.02175	0	0	NA	NA	NA
g__norank_f__Armatimonadaceae	0	0	0	0	0.01255	0.02175	0	0	NA	NA	NA
g__Caedibacter	0.01255	0.02175	0	0	0	0	0	0	NA	NA	NA
g__norank_o__Candidatus_Kerfeldbacteria	0	0	0	0	0	0	0.01255	0.02175	NA	NA	NA
g__norank_f__Hydrogenedensaceae	0.01255	0.02175	0	0	0	0	0	0	NA	NA	NA
g__Pirellula	0	0	0.01255	0.02175	0	0	0	0	NA	NA	NA
g__Cellulomonas	0.01255	0.02175	0	0	0	0	0	0	NA	NA	NA
g__norank_p__TX1A-33	0.01255	0.02175	0	0	0	0	0	0	NA	NA	NA
g__unclassified_o__Thermomicrobiales	0.01255	0.02175	0	0	0	0	0	0	NA	NA	NA
g__unclassified_o__Mycobacteriales	0	0	0	0	0.01255	0.02175	0	0	NA	NA	NA
g__Defluviicoccus	0	0	0.01255	0.02175	0	0	0	0	NA	NA	NA
g__norank_f__Bacillaceae	0.01255	0.02175	0	0	0	0	0	0	NA	NA	NA
g__Variibacter	0	0	0	0	0	0	0.01255	0.02175	NA	NA	NA
g__unclassified_o__Microtrichales	0.01255	0.02175	0	0	0	0	0	0	NA	NA	NA
g__norank_c__Pla4_lineage	0	0	0	0	0	0	0.01255	0.02175	NA	NA	NA
g__Parageobacillus	0	0	0	0	0.01255	0.02175	0	0	NA	NA	NA
g__Kaistia	0.01255	0.02175	0	0	0	0	0	0	NA	NA	NA
g__Comamonas	0	0	0	0	0.01255	0.02175	0	0	NA	NA	NA
g__Kofleria	0	0	0	0	0	0	0.01255	0.02175	NA	NA	NA
g__norank_f__bac2nit3	0	0	0.01255	0.02175	0	0	0	0	NA	NA	NA
g__CL500-3	0	0	0	0	0	0	0.01255	0.02175	NA	NA	NA
g__unclassified_f__Chthoniobacteraceae	0	0	0.01255	0.02175	0	0	0	0	NA	NA	NA
g__Thalassiella	0	0	0	0	0	0	0.01255	0.02175	NA	NA	NA
g__Acetivibrio	0	0	0	0	0	0	0.01255	0.02175	NA	NA	NA
g__Parafilimonas	0	0	0.01255	0.02175	0	0	0	0	NA	NA	NA
g__norank_o__Vampirovibrionales	0	0	0	0	0.01255	0.02175	0	0	NA	NA	NA
g__Croceibacterium	0	0	0.01255	0.02175	0	0	0	0	NA	NA	NA
g__norank_o__Chthonomonadales	0	0	0	0	0.01255	0.02175	0	0	NA	NA	NA
g__Urania-1B-19_marine_sediment_group	0	0	0	0	0.01255	0.02175	0	0	NA	NA	NA
g__Anoxybacillus	0	0	0	0	0.01255	0.02175	0	0	NA	NA	NA
g__norank_f__Thermoactinomycetaceae	0	0	0.01255	0.02175	0	0	0	0	NA	NA	NA
g__norank_c__Gammaproteobacteria	0.01255	0.02175	0	0	0	0	0	0	NA	NA	NA
g__Solimonas	0	0	0	0	0	0	0.01255	0.02175	NA	NA	NA
g__Aquisphaera	0.01255	0.02175	0	0	0	0	0	0	NA	NA	NA
g__norank_o__C0119	0	0	0	0	0	0	0.01255	0.02175	NA	NA	NA
g__Hydrocarboniphaga	0	0	0.01255	0.02175	0	0	0	0	NA	NA	NA
g__Thermosporothrix	0	0	0	0	0.01255	0.02175	0	0	NA	NA	NA
g__unclassified_f__Polyangiaceae	0	0	0	0	0	0	0.01255	0.02175	NA	NA	NA
g__Sulfurifustis	0	0	0	0	0	0	0.01255	0.02175	NA	NA	NA
g__Anaerobacterium	0.01255	0.02175	0	0	0	0	0	0	NA	NA	NA
g__Thermincola	0.01255	0.02175	0	0	0	0	0	0	NA	NA	NA
g__unclassified_p__Pseudomonadota	0.01255	0.02175	0	0	0	0	0	0	NA	NA	NA
g__norank_f__Silvanigrellaceae	0.01255	0.02175	0	0	0	0	0	0	NA	NA	NA
g__unclassified_o__Micrococcales	0	0	0	0	0.01255	0.02175	0	0	NA	NA	NA
g__Geoanaerobacter	0	0	0	0	0	0	0.01255	0.02175	NA	NA	NA
g__unclassified_c__Blastocatellia	0	0	0	0	0.01255	0.02175	0	0	NA	NA	NA
g__unclassified_f__Alcaligenaceae	0	0	0.01255	0.02175	0	0	0	0	NA	NA	NA
g__norank_f__Ardenticatenaceae	0.01255	0.02175	0	0	0	0	0	0	NA	NA	NA
g__Sulfuricaulis	0	0	0	0	0.01255	0.02175	0	0	NA	NA	NA
g__unclassified_c__Acidimicrobiia	0.01255	0.02175	0	0	0	0	0	0	NA	NA	NA
g__Psychroglaciecola	0	0	0	0	0.01255	0.02175	0	0	NA	NA	NA
g__Anaerovorax	0	0	0	0	0	0	0.01255	0.02175	NA	NA	NA
g__norank_f__EF100-94H03	0	0	0	0	0	0	0.01255	0.02175	NA	NA	NA
g__Staphylococcus	0	0	0	0	0.01255	0.02175	0	0	NA	NA	NA
